# Supplementary material for: N-Phenyl­pyrrolidine-1-carbothio­amide
Source: Acta Crystallogr Sect E Struct Rep Online. 2008 Dec 10;65(Pt 1):o52. doi: 10.1107/S1600536808040907 (PMC2967966; doi:10.1107/S1600536808040907)
Supplement: Supplementary file 2 [file e-65-00o52-Isup2.hkl]

# 
# h,k,l, Fc-squared, Fo-squared, sigma(Fo-squared) and status flag 
# 
data_I
_shelx_title ' 111 in P2(1)/c' 
_shelx_refln_list_code          4 
_shelx_F_calc_maximum      126.90 
_exptl_crystal_F_000       440.00 
_reflns_d_resolution_high  0.7700 
 
loop_ 
 _symmetry_equiv_pos_as_xyz 
 'x, y, z' 
 '-x, y+1/2, -z+1/2' 
 '-x, -y, -z' 
 'x, -y-1/2, z-1/2' 
 
_cell_length_a    11.1950 
_cell_length_b     8.5694 
_cell_length_c    11.4140 
_cell_angle_alpha  90.000 
_cell_angle_beta  108.030 
_cell_angle_gamma  90.000 
 
_shelx_F_squared_multiplier     1.000 
 
loop_ 
 _refln_index_h 
 _refln_index_k 
 _refln_index_l 
 _refln_F_squared_calc 
 _refln_F_squared_meas 
 _refln_F_squared_sigma 
 _refln_observed_status 
   1   0   0     5762.86       50.20    109.32 o 
   2   0   0      422.05      389.23     14.97 o 
   3   0   0     4884.82     4553.80     87.29 o 
   4   0   0     1441.30     1386.15     34.49 o 
   5   0   0     8033.59     8012.80     56.89 o 
   6   0   0     2923.76     3032.49     25.38 o 
   7   0   0      637.94      607.32      6.69 o 
   8   0   0      643.77      639.02      6.97 o 
   9   0   0      130.67      131.17      3.63 o 
  10   0   0       30.59       35.98      2.88 o 
  11   0   0       59.15       73.25      5.21 o 
  12   0   0      254.69      266.99      5.58 o 
  13   0   0      145.06      148.09      5.11 o 
   1   1   0       28.32       31.79      3.90 o 
   2   1   0      616.86      626.74     20.03 o 
   3   1   0      168.77      171.87      2.69 o 
   4   1   0        3.13        4.59      1.63 o 
   5   1   0       24.74       27.94      2.02 o 
   6   1   0       55.79       69.69      2.11 o 
   7   1   0        0.28        4.89      1.76 o 
   8   1   0       14.64       19.27      2.28 o 
   9   1   0        2.12        6.71      2.30 o 
  10   1   0       30.83       29.49      1.97 o 
  11   1   0       24.74       26.13      2.80 o 
  12   1   0        7.80       10.99      2.41 o 
  13   1   0       40.67       45.90      3.18 o 
   0   2   0     7073.16     5892.49    239.10 o 
   1   2   0     3695.82     3378.80    111.69 o 
   2   2   0      238.16      235.61      4.83 o 
   3   2   0       70.02       91.35      2.41 o 
   4   2   0      519.42      562.90      6.00 o 
   5   2   0     1188.63     1389.59     25.89 o 
   6   2   0       79.19       78.49      2.28 o 
   7   2   0       12.88       18.81      1.69 o 
   8   2   0      546.04      519.27     13.20 o 
   9   2   0      282.88      265.06      2.90 o 
  10   2   0      865.04      769.36     13.34 o 
  11   2   0        1.29        6.63      2.53 o 
  12   2   0        2.93        5.86      2.79 o 
  13   2   0        0.23        5.71      3.05 o 
   1   3   0        6.28        7.66      1.43 o 
   2   3   0       25.54       31.55      1.63 o 
   3   3   0       10.06       12.27      1.46 o 
   4   3   0       28.71       40.02      2.49 o 
   5   3   0        1.53        5.22      1.48 o 
   6   3   0      125.23      113.99      1.72 o 
   7   3   0        4.97        6.00      1.65 o 
   8   3   0       12.13       18.03      3.90 o 
   9   3   0      109.33      104.97      4.09 o 
  10   3   0       40.68       38.77      2.58 o 
  11   3   0       57.08       55.03      5.39 o 
  12   3   0       70.85       53.84      4.74 o 
  13   3   0        3.85        6.15      3.49 o 
   0   4   0      218.21      235.61      5.39 o 
   1   4   0       73.74       64.23      2.57 o 
   2   4   0      656.35      628.77      6.55 o 
   3   4   0       39.48       30.39      2.37 o 
   4   4   0      100.86       76.17      2.60 o 
   5   4   0     2105.31     2082.13     17.97 o 
   6   4   0      660.66      659.64      8.37 o 
   7   4   0      129.31      129.96      2.59 o 
   8   4   0      213.02      199.35      2.67 o 
   9   4   0      632.21      549.33     18.08 o 
  10   4   0     1184.77     1073.33     26.49 o 
  11   4   0      727.30      723.23      5.18 o 
  12   4   0      160.01      148.34      3.36 o 
   1   5   0      211.63      214.42      3.16 o 
   2   5   0       95.75       98.43      3.09 o 
   3   5   0       68.35       70.71      2.49 o 
   4   5   0       27.68       35.55      2.16 o 
   5   5   0        0.04        5.13      3.59 o 
   6   5   0      119.27      118.25      2.60 o 
   7   5   0       11.85       14.31      2.25 o 
   8   5   0      105.69      105.78      4.04 o 
   9   5   0       84.06       90.46      2.97 o 
  10   5   0        0.01        8.40      3.35 o 
  11   5   0        0.05        5.07      3.18 o 
  12   5   0       32.21       34.27      3.40 o 
   0   6   0      347.52      358.65      9.25 o 
   1   6   0       62.79       66.86      3.80 o 
   2   6   0        9.82        8.47      2.83 o 
   3   6   0        3.74        8.82      2.85 o 
   4   6   0      167.49      177.42      3.97 o 
   5   6   0       97.03       98.39      4.09 o 
   6   6   0       32.21       35.19      3.82 o 
   7   6   0       66.05       70.98      2.93 o 
   8   6   0       38.49       39.14      2.83 o 
   9   6   0        5.30        7.38      3.22 o 
  10   6   0        0.67        5.50      3.12 o 
  11   6   0       42.51       44.04      5.99 o 
   1   7   0       63.76       69.28      3.12 o 
   2   7   0       14.48       16.89      3.32 o 
   3   7   0       43.13       45.42      4.93 o 
   4   7   0        0.34        2.36      2.95 o 
   5   7   0      178.28      173.10      4.94 o 
   6   7   0        8.56       12.83      3.23 o 
   7   7   0       48.81       45.31      4.83 o 
   8   7   0        2.61        5.26      2.93 o 
   9   7   0        0.88       12.01      3.18 o 
  10   7   0       73.94       77.49      3.31 o 
   0   8   0      511.22      494.52      5.81 o 
   1   8   0      367.62      376.03     10.88 o 
   2   8   0      625.02      607.47      7.84 o 
   3   8   0      661.93      647.27      9.22 o 
   4   8   0      707.65      707.59     20.08 o 
   5   8   0      591.22      573.91     10.54 o 
   6   8   0       46.80       50.93      4.09 o 
   7   8   0       62.75       66.10      8.55 o 
   8   8   0      109.12      116.49      3.70 o 
   9   8   0      201.63      192.38     13.15 o 
   1   9   0       24.02       24.82      4.28 o 
   2   9   0       64.27       70.22      6.68 o 
   3   9   0       19.30       25.85      5.16 o 
   4   9   0        4.20        9.97      5.65 o 
   5   9   0      203.31      194.44      4.31 o 
   6   9   0        7.92       14.37      4.53 o 
   7   9   0       32.22       38.07      3.80 o 
   8   9   0       23.41       27.13      3.56 o 
   0  10   0      106.73       97.43      3.70 o 
   1  10   0        1.24       12.58      6.29 o 
   2  10   0       92.03       88.56      7.07 o 
   3  10   0      234.34      222.68      5.16 o 
   4  10   0       30.69       40.83      5.98 o 
   5  10   0       56.27       51.11      4.93 o 
   6  10   0        4.09       12.45      5.31 o 
   1  11   0       93.27       86.82      6.70 o 
   2  11   0        6.19       13.14      7.12 o 
 -14   1   1        4.15       11.07      3.71 o 
 -13   1   1       11.33       19.95      3.12 o 
 -12   1   1        6.04        9.70      3.00 o 
 -11   1   1      112.76      107.30      3.91 o 
 -10   1   1       11.83       15.59      2.00 o 
  -9   1   1        2.96        5.84      2.79 o 
  -8   1   1        3.25        5.72      2.27 o 
  -7   1   1       80.20       85.01      2.26 o 
  -6   1   1        0.35        1.05      1.83 o 
  -5   1   1        7.45        9.19      1.25 o 
  -4   1   1      182.77      195.25      2.22 o 
  -3   1   1        0.13        1.78      1.23 o 
  -2   1   1      121.53      123.35      2.09 o 
  -1   1   1      916.82      899.23     14.79 o 
   0   1   1      237.38      204.95      4.68 o 
   1   1   1     1168.34     1046.19     62.42 o 
   2   1   1      795.31      812.13     23.61 o 
   3   1   1      475.81      488.58      6.79 o 
   4   1   1       22.22       30.57      1.28 o 
   5   1   1       50.88       78.39      1.77 o 
   6   1   1       68.27       70.84      1.62 o 
   7   1   1        0.56        0.88      1.85 o 
   8   1   1       71.03       73.16      2.22 o 
   9   1   1        0.71        5.66      2.25 o 
  10   1   1       16.04       12.90      4.93 o 
  11   1   1       11.20       16.92      2.79 o 
  12   1   1       16.53       21.05      2.53 o 
  13   1   1       49.35       50.41      3.43 o 
 -13   2   1      102.21       98.19      2.85 o 
 -12   2   1      167.85      152.85      3.13 o 
 -11   2   1      192.74      196.05      3.39 o 
 -10   2   1      631.15      644.99     17.38 o 
  -9   2   1      531.40      503.98      5.24 o 
  -8   2   1      409.75      399.60      9.57 o 
  -7   2   1      317.72      296.95      5.01 o 
  -6   2   1      146.59      140.09      2.89 o 
  -5   2   1     4511.96     4666.69     30.58 o 
  -4   2   1     3724.11     3758.89     18.39 o 
  -3   2   1     2587.39     2595.36     23.29 o 
  -2   2   1     3816.62     3716.87     44.96 o 
  -1   2   1     2703.73     2544.79     37.93 o 
   0   2   1     5614.06     4936.32     99.00 o 
   1   2   1    16102.70    12406.65    178.44 o 
   2   2   1     4027.72     3931.93     41.37 o 
   3   2   1     2252.37     2321.52     27.33 o 
   4   2   1       13.25        9.15      1.22 o 
   5   2   1      372.09      326.60      6.65 o 
   6   2   1     2084.81     2025.34     16.97 o 
   7   2   1     1681.34     1701.60      5.59 o 
   8   2   1      286.77      302.88      4.00 o 
   9   2   1      174.29      150.76      2.83 o 
  10   2   1      541.99      476.64      4.69 o 
  11   2   1      172.18      155.66      3.81 o 
  12   2   1      273.15      288.96      3.71 o 
  13   2   1       95.37       95.08      3.53 o 
 -13   3   1        2.17        7.20      2.50 o 
 -12   3   1       14.58       22.87      4.60 o 
 -11   3   1      209.43      201.40      3.20 o 
 -10   3   1        0.81        5.47      2.30 o 
  -9   3   1       20.19       18.75      1.72 o 
  -8   3   1       40.65       41.68      1.84 o 
  -7   3   1        0.23        3.92      1.90 o 
  -6   3   1        2.86        6.00      1.86 o 
  -5   3   1      483.58      507.19      4.79 o 
  -4   3   1      108.47      106.69      1.84 o 
  -3   3   1      116.35      133.98      1.69 o 
  -2   3   1        4.15        6.85      2.65 o 
  -1   3   1     1424.51     1508.22     11.29 o 
   0   3   1       21.81       22.62      1.74 o 
   1   3   1      953.29      914.08     13.43 o 
   2   3   1      133.97      160.17      3.81 o 
   3   3   1       37.42       39.38      1.43 o 
   4   3   1      246.33      282.86      7.25 o 
   5   3   1        0.74        9.89      1.65 o 
   6   3   1       67.73       65.27      2.03 o 
   7   3   1      163.36      174.24      2.51 o 
   8   3   1      339.77      308.80     14.59 o 
   9   3   1      222.07      189.93      3.24 o 
  10   3   1       52.44       63.66      4.51 o 
  11   3   1        9.96       11.68      2.98 o 
  12   3   1        7.28       12.75      3.04 o 
 -13   4   1        2.10        8.47      3.07 o 
 -12   4   1       32.13       35.66      2.96 o 
 -11   4   1      178.63      166.60      3.11 o 
 -10   4   1       70.14       79.56      2.71 o 
  -9   4   1      480.43      436.93      5.62 o 
  -8   4   1      155.32      148.65      6.97 o 
  -7   4   1       38.77       41.82      1.98 o 
  -6   4   1       55.04       59.27      2.38 o 
  -5   4   1       86.28      111.56      2.41 o 
  -4   4   1       71.61       99.64      3.46 o 
  -3   4   1       62.85       69.85      2.24 o 
  -2   4   1       15.51       20.89      1.65 o 
  -1   4   1       52.07       55.46      2.06 o 
   0   4   1        8.25       12.31      1.79 o 
   1   4   1       17.11       22.45      1.99 o 
   2   4   1     1121.66     1140.98      7.53 o 
   3   4   1      201.06      214.94      5.81 o 
   4   4   1      303.95      343.03      4.12 o 
   5   4   1       12.90       13.35      1.96 o 
   6   4   1        3.33        8.45      2.08 o 
   7   4   1       81.44       77.44      6.41 o 
   8   4   1      160.68      155.72      4.97 o 
   9   4   1      126.65      110.44      3.09 o 
  10   4   1       54.80       58.72      3.28 o 
  11   4   1       26.00       33.34      3.38 o 
  12   4   1       58.57       68.47      3.65 o 
 -12   5   1       28.15       34.30      4.91 o 
 -11   5   1        7.04       13.13      4.71 o 
 -10   5   1       82.74       81.89      6.09 o 
  -9   5   1       80.05       78.94      3.72 o 
  -8   5   1       37.59       45.96      2.59 o 
  -7   5   1       37.67       36.21      2.14 o 
  -6   5   1       15.49       18.65      3.45 o 
  -5   5   1        0.13        2.95      2.92 o 
  -4   5   1        0.05        5.33      2.41 o 
  -3   5   1        0.01        2.43      2.36 o 
  -2   5   1      749.87      778.83      7.21 o 
  -1   5   1      794.32      815.48     11.13 o 
   0   5   1       35.74       28.85      2.65 o 
   1   5   1        0.09        2.22      1.83 o 
   2   5   1       66.24       69.58      2.37 o 
   3   5   1      198.18      218.79      3.02 o 
   4   5   1       92.33       94.43      2.99 o 
   5   5   1      283.04      294.29      5.39 o 
   6   5   1       45.34       59.67      2.62 o 
   7   5   1        0.91        4.59      2.59 o 
   8   5   1        0.43        9.45      2.66 o 
   9   5   1      226.06      199.81      3.71 o 
  10   5   1       13.40       23.71     10.04 o 
  11   5   1      146.11      119.46     13.11 o 
  12   5   1        8.81       10.88      6.51 o 
 -11   6   1        0.41        7.12      2.80 o 
 -10   6   1      471.28      445.30     16.92 o 
  -9   6   1      674.35      642.11      9.34 o 
  -8   6   1      697.42      615.52     18.31 o 
  -7   6   1     1121.94     1039.02     15.43 o 
  -6   6   1       16.96       21.59      3.57 o 
  -5   6   1      209.79      209.16      6.72 o 
  -4   6   1     1316.26     1274.54     15.56 o 
  -3   6   1       55.27       47.69      4.37 o 
  -2   6   1      596.33      564.95     13.59 o 
  -1   6   1     1057.18      973.86     10.51 o 
   0   6   1      421.97      389.62      6.60 o 
   1   6   1      232.18      209.74      5.76 o 
   2   6   1      173.12      172.21      4.66 o 
   3   6   1      172.46      166.10      3.79 o 
   4   6   1      345.26      319.81     10.22 o 
   5   6   1      779.89      764.16     12.84 o 
   6   6   1      826.78      799.50      4.49 o 
   7   6   1      443.96      426.44      4.23 o 
   8   6   1       42.96       51.52      4.55 o 
   9   6   1      145.31      150.18      7.11 o 
  10   6   1      146.68      141.56      5.62 o 
  11   6   1      273.68      264.91      5.19 o 
 -11   7   1       25.88       26.81      3.30 o 
 -10   7   1        0.19        3.92      2.89 o 
  -9   7   1       60.94       61.12      3.15 o 
  -8   7   1        8.92       15.31      2.78 o 
  -7   7   1       96.67       82.70      3.53 o 
  -6   7   1       68.17       75.11      4.42 o 
  -5   7   1        5.07        6.66      4.02 o 
  -4   7   1        4.91       10.78      4.60 o 
  -3   7   1      183.52      170.39      4.20 o 
  -2   7   1       22.60       32.61      4.20 o 
  -1   7   1      217.41      223.52      6.74 o 
   0   7   1      352.14      354.39      6.36 o 
   1   7   1       49.02       53.81      3.48 o 
   2   7   1       16.53       25.50      2.79 o 
   3   7   1      566.36      569.45     10.75 o 
   4   7   1       59.75       58.70      4.87 o 
   5   7   1       82.49       88.24      5.45 o 
   6   7   1      156.20      160.23      4.14 o 
   7   7   1        0.43        6.15      3.05 o 
   8   7   1        6.52       12.91      3.21 o 
   9   7   1        1.55       10.64      3.46 o 
  10   7   1       35.52       41.99      5.39 o 
  -9   8   1       15.24       24.82      5.90 o 
  -8   8   1       14.58       22.02      3.11 o 
  -7   8   1       45.56       45.91      4.31 o 
  -6   8   1       79.12       72.47      5.28 o 
  -5   8   1        8.76       16.66      5.58 o 
  -4   8   1      163.95      162.68      4.95 o 
  -3   8   1       82.16       87.75      4.73 o 
  -2   8   1       32.63       36.98      4.02 o 
  -1   8   1       88.35       89.04      3.39 o 
   0   8   1       33.90       38.44      4.10 o 
   1   8   1       41.62       43.62      3.14 o 
   2   8   1      245.66      255.62      5.81 o 
   3   8   1       12.48       15.46      3.53 o 
   4   8   1      291.41      281.53      7.15 o 
   5   8   1       12.13       14.69      4.97 o 
   6   8   1       25.43       22.67      3.76 o 
   7   8   1       17.79       20.15      3.37 o 
   8   8   1        0.11        5.26      3.63 o 
   9   8   1       11.49       15.18      3.70 o 
  -8   9   1        0.06        2.91      3.48 o 
  -7   9   1       86.62       77.24      7.75 o 
  -6   9   1       73.83       70.65      4.07 o 
  -5   9   1        7.90       19.69      3.34 o 
  -4   9   1        1.68        8.79      5.32 o 
  -3   9   1        1.07        7.38      4.47 o 
  -2   9   1       30.76       33.22      4.37 o 
  -1   9   1       55.73       58.73      4.93 o 
   0   9   1       10.95       11.11      3.15 o 
   1   9   1        2.22        6.19      4.95 o 
   2   9   1      148.04      144.76      3.87 o 
   3   9   1       14.72       18.16      4.26 o 
   4   9   1       94.20       87.82      5.46 o 
   5   9   1       18.77       31.90      4.82 o 
   6   9   1       38.11       43.96      5.07 o 
   7   9   1       15.27       25.18      3.96 o 
  -6  10   1       38.84       43.14      4.29 o 
  -5  10   1      171.41      162.84      5.49 o 
  -4  10   1      262.98      243.01      5.92 o 
  -3  10   1      321.68      309.63      6.12 o 
  -2  10   1      434.42      412.29      6.23 o 
  -1  10   1      124.04      124.88      6.53 o 
   0  10   1      256.28      242.20      6.61 o 
   1  10   1      398.99      388.52      8.75 o 
   2  10   1      228.38      217.12      5.57 o 
   3  10   1      216.08      204.39      5.76 o 
   4  10   1      239.92      238.93      7.26 o 
   5  10   1      181.83      178.43      6.12 o 
  -2  11   1        1.08        8.45      4.18 o 
  -1  11   1        3.14        9.36      6.21 o 
   0  11   1        7.82       15.82      6.32 o 
   1  11   1        5.42       16.11      5.10 o 
 -14   0   2      175.22      175.88      5.95 o 
 -13   0   2       76.35       94.63      4.93 o 
 -12   0   2      500.75      459.60     15.99 o 
 -11   0   2      193.57      165.38      5.02 o 
 -10   0   2        3.98        2.42      4.09 o 
  -9   0   2     1119.42     1087.46     16.83 o 
  -8   0   2     3058.15     2917.78     43.69 o 
  -7   0   2      374.27      360.23      7.53 o 
  -6   0   2      586.53      646.64    126.43 o 
  -5   0   2     1178.99     1245.78     20.64 o 
  -4   0   2     4871.06     5070.11     12.83 o 
  -3   0   2     1567.31     1627.94     12.08 o 
  -2   0   2     7409.32     6648.50     80.69 o 
  -1   0   2      376.06      425.48      6.97 o 
   0   0   2      258.37      218.65      5.39 o 
   1   0   2      473.72      555.54      9.58 o 
   2   0   2     2843.91     2860.51     31.14 o 
   3   0   2     1719.69     1680.56     26.22 o 
   4   0   2     1567.50     1570.95     31.61 o 
   5   0   2      924.14      904.14     31.89 o 
   6   0   2      100.71      107.84      3.72 o 
   7   0   2      835.63      791.01      4.18 o 
   8   0   2     2516.11     2521.76     10.78 o 
   9   0   2        8.87       14.04      2.97 o 
  10   0   2      163.73      166.12      3.72 o 
  11   0   2      461.84      410.15      4.83 o 
  12   0   2      465.65      440.08      5.30 o 
  13   0   2      485.88      507.66      9.76 o 
 -14   1   2       26.06       24.33      3.98 o 
 -13   1   2       59.53       60.93      3.48 o 
 -12   1   2        2.26        6.39      3.66 o 
 -11   1   2      243.15      229.79      4.11 o 
 -10   1   2     1444.17     1298.32     27.66 o 
  -9   1   2      414.66      410.96      4.30 o 
  -8   1   2       19.05       22.00      1.94 o 
  -7   1   2      268.97      286.30      4.60 o 
  -6   1   2       13.46       25.50      1.96 o 
  -5   1   2       13.74       13.86      3.02 o 
  -4   1   2      999.99     1014.18     44.67 o 
  -3   1   2        3.73        5.58      1.31 o 
  -2   1   2     2655.99     2849.95     53.53 o 
  -1   1   2     2274.66     2178.09     56.71 o 
   0   1   2    13819.20     9821.95    152.94 o 
   1   1   2       36.23       51.39      1.54 o 
   2   1   2      180.27      198.02      1.58 o 
   3   1   2      175.60      188.15      1.63 o 
   4   1   2       45.53       51.37      1.48 o 
   5   1   2      631.31      732.45      9.48 o 
   6   1   2       23.69       16.57      1.65 o 
   7   1   2      230.88      228.54      3.21 o 
   8   1   2       30.96       34.88      1.97 o 
   9   1   2      410.55      379.58      4.88 o 
  10   1   2      262.29      251.09      9.20 o 
  11   1   2      116.14      110.13      3.18 o 
  12   1   2        0.86       19.69      7.39 o 
  13   1   2        1.09       15.03      3.91 o 
 -14   2   2       54.12       62.41      5.53 o 
 -13   2   2       11.11       16.56      3.40 o 
 -12   2   2       15.12       16.47      2.43 o 
 -11   2   2       40.53       46.59      3.14 o 
 -10   2   2        7.29        8.80      2.48 o 
  -9   2   2       59.54       72.36      2.61 o 
  -8   2   2        4.13        6.84      2.39 o 
  -7   2   2      110.15      120.57      3.92 o 
  -6   2   2       64.97       79.56      3.55 o 
  -5   2   2      149.62      180.44      2.58 o 
  -4   2   2       27.32       35.66      2.00 o 
  -3   2   2      549.15      633.00     12.69 o 
  -2   2   2     3477.71     3468.69     77.12 o 
  -1   2   2      153.96      167.04      3.37 o 
   0   2   2     3161.96     3114.82     34.24 o 
   1   2   2     2216.51     2198.92     21.94 o 
   2   2   2     2253.98     2258.96     35.65 o 
   3   2   2      213.43      246.75      4.74 o 
   4   2   2        0.36        2.00      1.56 o 
   5   2   2       34.43       41.07      1.78 o 
   6   2   2       19.00       19.65      2.04 o 
   7   2   2       84.94       94.80      3.16 o 
   8   2   2        1.46        7.57      2.44 o 
   9   2   2       20.55       21.92      2.83 o 
  10   2   2        0.62        3.49      2.60 o 
  11   2   2       15.25       17.89      2.85 o 
  12   2   2       21.80       30.50      3.56 o 
 -13   3   2       15.79       20.28      2.51 o 
 -12   3   2        5.30       10.11      2.39 o 
 -11   3   2       38.14       38.22      3.22 o 
 -10   3   2      209.43      194.26      4.43 o 
  -9   3   2       23.91       22.90      3.28 o 
  -8   3   2        0.57        4.84      2.79 o 
  -7   3   2       10.54       12.72      2.37 o 
  -6   3   2       64.28       64.60      2.45 o 
  -5   3   2        1.30        4.22      2.72 o 
  -4   3   2      514.24      500.02      5.49 o 
  -3   3   2      169.83      202.89      3.59 o 
  -2   3   2        9.10       14.80      1.89 o 
  -1   3   2     6068.28     5988.98     53.88 o 
   0   3   2     1530.90     1524.18     17.80 o 
   1   3   2     1822.49     1889.45     45.13 o 
   2   3   2      198.11      192.20      7.02 o 
   3   3   2      186.15      171.61      2.05 o 
   4   3   2      994.10     1028.86     24.26 o 
   5   3   2      228.76      230.29      4.14 o 
   6   3   2      150.03      147.53      5.86 o 
   7   3   2      324.87      332.57      6.00 o 
   8   3   2      296.76      290.46      5.81 o 
   9   3   2       56.39       52.59      3.01 o 
  10   3   2       90.79       82.40      3.31 o 
  11   3   2       12.45       13.84      3.28 o 
  12   3   2       14.20       24.01      3.64 o 
 -13   4   2      221.37      200.88      5.15 o 
 -12   4   2      446.23      406.15     14.13 o 
 -11   4   2       66.14       61.17      8.92 o 
 -10   4   2      288.49      287.26      7.16 o 
  -9   4   2      732.24      706.27     11.06 o 
  -8   4   2       65.60       72.19      3.72 o 
  -7   4   2     1777.34     1794.28     11.09 o 
  -6   4   2     1212.01     1184.89     23.38 o 
  -5   4   2       38.53       33.87      3.30 o 
  -4   4   2     1588.69     1595.64     16.58 o 
  -3   4   2     2055.15     1998.19     24.12 o 
  -2   4   2     2562.21     2548.39     61.68 o 
  -1   4   2      998.42     1018.64      8.88 o 
   0   4   2      458.37      418.98     12.04 o 
   1   4   2     1573.47     1505.31     39.74 o 
   2   4   2     4012.02     3795.34     62.75 o 
   3   4   2     2511.84     2327.44     42.90 o 
   4   4   2      175.68      149.37      3.35 o 
   5   4   2      209.28      193.59      2.98 o 
   6   4   2      618.36      606.48      3.99 o 
   7   4   2     1649.64     1637.86     13.48 o 
   8   4   2      395.36      399.76      3.95 o 
   9   4   2       51.79       57.75      3.24 o 
  10   4   2      407.43      408.38      4.50 o 
  11   4   2        0.78        2.63      3.55 o 
  12   4   2       80.20       97.16      4.51 o 
 -12   5   2       18.23       22.22      2.82 o 
 -11   5   2       80.11       81.69      4.38 o 
 -10   5   2       11.37       13.61      2.17 o 
  -9   5   2        7.64       16.92      2.70 o 
  -8   5   2        0.24        4.26      1.72 o 
  -7   5   2       29.23       36.67      3.37 o 
  -6   5   2       21.56       21.05      3.60 o 
  -5   5   2       79.72       77.31      4.50 o 
  -4   5   2      294.03      321.75      6.74 o 
  -3   5   2       13.11       15.27      2.14 o 
  -2   5   2      227.57      226.08      3.37 o 
  -1   5   2      580.84      602.18      5.54 o 
   0   5   2      421.89      410.19      6.97 o 
   1   5   2      522.95      507.35     18.45 o 
   2   5   2       83.91       77.87      2.46 o 
   3   5   2      658.11      655.30      8.69 o 
   4   5   2      691.24      695.39      5.90 o 
   5   5   2       15.34       17.54      2.65 o 
   6   5   2      253.04      241.49      3.22 o 
   7   5   2      151.43      151.87      3.18 o 
   8   5   2        9.46       15.25      3.02 o 
   9   5   2       35.28       39.20      4.42 o 
  10   5   2        5.08       13.18      3.36 o 
  11   5   2        0.34       10.89      3.85 o 
 -12   6   2        0.55        8.28      2.85 o 
 -11   6   2       21.04       26.48      2.70 o 
 -10   6   2      107.10      101.43      3.86 o 
  -9   6   2       30.43       30.28      2.35 o 
  -8   6   2       64.07       62.25      4.40 o 
  -7   6   2       55.76       52.90      4.19 o 
  -6   6   2      144.66      145.16      3.59 o 
  -5   6   2      222.08      216.67      5.42 o 
  -4   6   2       29.39       29.79      3.69 o 
  -3   6   2       20.10       23.87      3.47 o 
  -2   6   2       12.49       17.83      2.39 o 
  -1   6   2      220.53      226.76      5.24 o 
   0   6   2       46.63       53.97      3.35 o 
   1   6   2       10.52        8.84      2.23 o 
   2   6   2       98.08       99.97      3.95 o 
   3   6   2        2.69        5.58      3.22 o 
   4   6   2        0.06        3.94      2.74 o 
   5   6   2       42.17       43.87      2.92 o 
   6   6   2       14.09       22.30      3.90 o 
   7   6   2        1.44        4.23      3.01 o 
   8   6   2        5.94       15.31      3.08 o 
   9   6   2        3.09        6.09      3.44 o 
  10   6   2        0.87        9.56      3.82 o 
 -11   7   2      213.21      190.81      4.37 o 
 -10   7   2        7.72        8.03      2.89 o 
  -9   7   2        0.03        6.68      2.70 o 
  -8   7   2       34.35       41.91      3.78 o 
  -7   7   2      224.40      222.07      5.80 o 
  -6   7   2      198.55      201.82      5.57 o 
  -5   7   2        6.78       15.16      3.73 o 
  -4   7   2       33.49       34.71      4.16 o 
  -3   7   2        5.13       10.38      2.72 o 
  -2   7   2       33.17       42.22      4.06 o 
  -1   7   2       10.26       12.76      4.04 o 
   0   7   2        0.00        5.63      3.35 o 
   1   7   2       56.20       66.34      2.77 o 
   2   7   2       28.84       31.80      3.04 o 
   3   7   2      129.33      130.93      3.48 o 
   4   7   2       79.61       81.35      4.76 o 
   5   7   2        0.01        4.17      3.37 o 
   6   7   2       86.05       89.85      3.48 o 
   7   7   2        0.00        5.54      3.23 o 
   8   7   2        2.40        9.09      3.01 o 
   9   7   2        2.76        7.84      3.81 o 
 -10   8   2        2.24        7.13      3.22 o 
  -9   8   2      179.26      180.30      3.95 o 
  -8   8   2       83.83       96.94      5.39 o 
  -7   8   2      690.59      620.91     15.05 o 
  -6   8   2      202.68      197.23      5.99 o 
  -5   8   2        1.11        5.39      4.79 o 
  -4   8   2      410.77      400.46      7.52 o 
  -3   8   2      329.00      336.99      5.54 o 
  -2   8   2      204.36      194.50      3.75 o 
  -1   8   2      252.99      240.45      8.44 o 
   0   8   2      207.13      217.06      3.53 o 
   1   8   2      318.74      315.45      5.57 o 
   2   8   2      361.39      353.38      6.29 o 
   3   8   2      115.76      118.01      4.22 o 
   4   8   2      127.08      118.57      5.87 o 
   5   8   2      381.32      362.83      4.74 o 
   6   8   2      134.67      149.25      5.58 o 
   7   8   2      173.09      177.95      4.61 o 
   8   8   2      207.43      192.99      4.81 o 
  -8   9   2       36.38       43.66      5.55 o 
  -7   9   2       73.14       77.36      4.25 o 
  -6   9   2       94.16       89.03      5.14 o 
  -5   9   2        8.62       14.40      4.26 o 
  -4   9   2        0.93        8.69      5.14 o 
  -3   9   2        1.77        8.31      5.26 o 
  -2   9   2        0.04        8.82      5.11 o 
  -1   9   2       14.08       20.16      3.78 o 
   0   9   2      108.34      107.41      4.79 o 
   1   9   2      292.18      291.36      5.80 o 
   2   9   2       25.52       30.92      4.43 o 
   3   9   2      167.88      172.35      6.12 o 
   4   9   2        2.80        7.18      3.76 o 
   5   9   2       29.44       33.41      4.00 o 
   6   9   2       47.99       45.44      4.20 o 
   7   9   2       87.70       78.27      4.55 o 
  -6  10   2       27.76       31.31      5.32 o 
  -5  10   2        3.87        9.75      4.39 o 
  -4  10   2        2.80       11.45      4.92 o 
  -3  10   2       26.46       29.92      4.16 o 
  -2  10   2       56.69       63.35      5.67 o 
  -1  10   2       13.62       15.60      3.88 o 
   0  10   2       18.18       25.21      4.92 o 
   1  10   2       68.90       71.80      4.55 o 
   2  10   2        7.39       11.22      4.76 o 
   3  10   2      205.15      187.10      6.58 o 
   4  10   2       59.28       54.48      7.72 o 
   5  10   2       74.60       74.18      4.68 o 
  -1  11   2       11.80       18.73      4.44 o 
   0  11   2       18.38       22.98      5.21 o 
 -14   1   3       24.22       29.96      6.11 o 
 -13   1   3       37.10       38.52      3.94 o 
 -12   1   3       40.63       39.02      5.43 o 
 -11   1   3       17.83       19.69      3.12 o 
 -10   1   3        0.20        3.83      3.76 o 
  -9   1   3      248.79      249.41      6.97 o 
  -8   1   3      274.98      257.98      5.57 o 
  -7   1   3       66.10       77.94      3.39 o 
  -6   1   3      152.72      157.63      2.56 o 
  -5   1   3        0.91        1.05      1.49 o 
  -4   1   3      459.69      460.33     11.57 o 
  -3   1   3      197.26      181.40      1.49 o 
  -2   1   3        1.81        2.72      1.21 o 
  -1   1   3     2716.64     2675.39     36.85 o 
   0   1   3       38.13       43.66      4.28 o 
   1   1   3       24.36       21.80      1.72 o 
   2   1   3      311.99      327.38      8.55 o 
   3   1   3       24.26       29.12      1.53 o 
   4   1   3      198.54      213.37      5.58 o 
   5   1   3      413.88      389.84      8.88 o 
   6   1   3      105.25       92.47      2.43 o 
   7   1   3       15.89       19.46      2.25 o 
   8   1   3      139.95      130.80      4.65 o 
   9   1   3       88.91       83.08      2.63 o 
  10   1   3        1.89        7.20      2.50 o 
  11   1   3      129.94      135.11      4.97 o 
  12   1   3       37.56       38.56      3.60 o 
 -14   2   3      145.67      130.51      3.67 o 
 -13   2   3       89.42       98.38      5.20 o 
 -12   2   3      267.61      261.00      4.91 o 
 -11   2   3     1332.17     1238.02     16.21 o 
 -10   2   3      128.28      120.43      2.97 o 
  -9   2   3       38.56       48.04      3.46 o 
  -8   2   3      671.68      638.36     15.01 o 
  -7   2   3     2072.27     2064.63     25.24 o 
  -6   2   3     1584.34     1548.88     14.41 o 
  -5   2   3      401.60      380.24      5.02 o 
  -4   2   3      246.20      249.22      3.73 o 
  -3   2   3     1055.03     1068.04     14.59 o 
  -2   2   3     4373.77     4212.28     42.94 o 
  -1   2   3     1423.20     1459.45     21.94 o 
   0   2   3     1137.62     1185.59     14.59 o 
   1   2   3       25.43       20.54      1.68 o 
   2   2   3      751.35      814.43      3.07 o 
   3   2   3     2840.05     2900.65     59.91 o 
   4   2   3       76.54       63.77      1.54 o 
   5   2   3     1020.19      877.09     35.28 o 
   6   2   3      113.59      119.79      2.54 o 
   7   2   3        0.10        3.35      2.09 o 
   8   2   3     1776.84     1734.01     19.57 o 
   9   2   3      409.97      398.89      7.02 o 
  10   2   3       97.26      111.70      8.32 o 
  11   2   3       88.68       96.32      6.74 o 
  12   2   3        7.00        8.62      3.33 o 
 -13   3   3      126.27      125.10      4.78 o 
 -12   3   3       27.62       29.80      6.69 o 
 -11   3   3       15.49       23.67      3.48 o 
 -10   3   3        8.13       11.64      2.36 o 
  -9   3   3      383.00      388.45     15.66 o 
  -8   3   3      481.61      452.80     12.55 o 
  -7   3   3      425.89      458.58     10.27 o 
  -6   3   3       38.37       43.99      2.98 o 
  -5   3   3      427.50      493.94     12.91 o 
  -4   3   3      169.30      176.15      4.19 o 
  -3   3   3      440.74      487.76      5.59 o 
  -2   3   3      252.71      276.00      3.06 o 
  -1   3   3     1239.40     1384.76     17.52 o 
   0   3   3      122.08      145.32      3.39 o 
   1   3   3        2.29        3.64      1.44 o 
   2   3   3      325.21      355.43      2.50 o 
   3   3   3       34.32       30.70      1.59 o 
   4   3   3      968.64      983.53     44.99 o 
   5   3   3      146.11      127.37      4.18 o 
   6   3   3      159.28      157.63      2.94 o 
   7   3   3       41.38       39.32      3.44 o 
   8   3   3        0.19        6.88      2.83 o 
   9   3   3       17.56       26.75      3.24 o 
  10   3   3       87.13       88.68      3.66 o 
  11   3   3      104.58      114.50      4.05 o 
  12   3   3       58.28       61.69      3.66 o 
 -13   4   3        0.06        5.58      5.95 o 
 -12   4   3       14.56       20.73      4.11 o 
 -11   4   3       59.28       61.72      3.76 o 
 -10   4   3        0.90        2.73      2.63 o 
  -9   4   3       19.49       20.97      2.83 o 
  -8   4   3      153.27      155.73      4.42 o 
  -7   4   3       42.07       40.38      2.68 o 
  -6   4   3       77.00       78.77      3.08 o 
  -5   4   3      100.30       95.48      3.17 o 
  -4   4   3       75.33       70.85      2.49 o 
  -3   4   3      928.30      962.51     14.40 o 
  -2   4   3      280.99      318.76      6.60 o 
  -1   4   3     2225.25     2357.53     46.62 o 
   0   4   3      234.98      266.60      5.29 o 
   1   4   3      176.13      203.92      8.46 o 
   2   4   3       47.34       60.08      2.37 o 
   3   4   3      102.04       99.36      2.08 o 
   4   4   3      339.94      314.50      4.23 o 
   5   4   3       93.87       98.26      5.95 o 
   6   4   3        0.52        2.43      2.63 o 
   7   4   3        4.62       12.53      2.77 o 
   8   4   3        2.12        5.07      2.87 o 
   9   4   3        0.05        7.16      4.99 o 
  10   4   3        0.15       12.06      5.61 o 
  11   4   3        2.45        5.97      3.96 o 
 -12   5   3        0.31        9.86      3.77 o 
 -11   5   3      104.02      103.32      6.69 o 
 -10   5   3       46.05       48.71      1.94 o 
  -9   5   3       19.96       21.70      1.74 o 
  -8   5   3      260.54      258.44      7.98 o 
  -7   5   3       48.76       49.58      3.08 o 
  -6   5   3      896.18      906.34      6.82 o 
  -5   5   3       29.69       38.68      2.85 o 
  -4   5   3      371.50      374.72      4.44 o 
  -3   5   3      468.76      429.70      6.37 o 
  -2   5   3      444.42      487.94     12.92 o 
  -1   5   3      152.43      139.97      3.74 o 
   0   5   3       81.86       75.11      2.35 o 
   1   5   3      262.19      250.86      7.99 o 
   2   5   3     1328.09     1334.40     36.95 o 
   3   5   3      168.48      155.37      2.79 o 
   4   5   3       15.60       24.00      3.53 o 
   5   5   3       22.35       23.79      2.87 o 
   6   5   3       20.80       22.12      3.01 o 
   7   5   3      157.01      167.24      9.95 o 
   8   5   3      109.38      108.70      3.72 o 
   9   5   3       31.03       30.43      3.63 o 
  10   5   3       30.42       33.35      4.79 o 
  11   5   3       16.08       31.62      4.34 o 
 -12   6   3      188.22      194.66      9.30 o 
 -11   6   3       51.58       55.59      3.58 o 
 -10   6   3        0.43        6.02      2.17 o 
  -9   6   3      489.55      455.66     16.04 o 
  -8   6   3       22.33       26.59      6.21 o 
  -7   6   3       56.08       66.08      3.39 o 
  -6   6   3      862.72      851.76     10.55 o 
  -5   6   3      173.27      158.47      3.48 o 
  -4   6   3       51.83       47.74      3.74 o 
  -3   6   3      374.84      348.49     11.39 o 
  -2   6   3     1792.25     1781.77     17.59 o 
  -1   6   3     1131.22     1130.67     14.74 o 
   0   6   3      611.32      595.93     11.17 o 
   1   6   3      274.33      254.49      6.18 o 
   2   6   3      244.26      231.30      6.27 o 
   3   6   3     2310.24     2192.73      7.82 o 
   4   6   3     1496.05     1479.26     22.26 o 
   5   6   3      338.95      327.01      6.14 o 
   6   6   3      219.34      232.17     14.59 o 
   7   6   3      394.01      398.19     16.97 o 
   8   6   3      325.65      334.21      4.19 o 
   9   6   3       87.64       94.79      3.85 o 
  10   6   3      287.36      256.61     13.62 o 
 -11   7   3       77.14       77.25     10.04 o 
 -10   7   3       12.56       20.27      2.64 o 
  -9   7   3        3.94        8.76      4.60 o 
  -8   7   3        1.48        7.75      3.85 o 
  -7   7   3       34.45       36.27      3.71 o 
  -6   7   3      152.70      153.74      3.29 o 
  -5   7   3      127.19      126.19      4.92 o 
  -4   7   3      142.58      132.75      3.94 o 
  -3   7   3      114.39      125.43      4.04 o 
  -2   7   3       52.82       48.06      3.42 o 
  -1   7   3       56.16       63.61      3.96 o 
   0   7   3        0.02        0.38      3.06 o 
   1   7   3      373.33      342.31      4.60 o 
   2   7   3      963.87      924.29     12.57 o 
   3   7   3       36.42       37.03      4.63 o 
   4   7   3        7.22       10.97      3.15 o 
   5   7   3       39.98       48.66      5.35 o 
   6   7   3        0.18        5.54      3.34 o 
   7   7   3      200.47      190.89      4.32 o 
   8   7   3      173.05      161.10      4.55 o 
   9   7   3        0.94        8.90      4.23 o 
 -10   8   3       11.32       14.59      9.02 o 
  -9   8   3       16.69       18.75      5.12 o 
  -8   8   3        0.18        5.40      3.81 o 
  -7   8   3      142.44      135.63      5.11 o 
  -6   8   3      126.45      118.29      7.15 o 
  -5   8   3        5.12       10.54      4.66 o 
  -4   8   3      111.69      100.45      4.68 o 
  -3   8   3       21.84       26.62      4.78 o 
  -2   8   3        8.15       12.60      4.59 o 
  -1   8   3       55.81       59.50      2.79 o 
   0   8   3       14.21       16.75      3.30 o 
   1   8   3        5.34        7.83      4.09 o 
   2   8   3      278.71      280.06     11.90 o 
   3   8   3       89.11       88.07      3.79 o 
   4   8   3        5.32        9.48      3.49 o 
   5   8   3       56.25       61.53      5.44 o 
   6   8   3      114.02      106.41      4.36 o 
   7   8   3       27.84       45.71     10.55 o 
   8   8   3       13.18       18.21      5.16 o 
  -8   9   3      167.18      160.56      9.16 o 
  -7   9   3       11.30       16.46      4.08 o 
  -6   9   3       16.68       22.79      2.80 o 
  -5   9   3       19.40       26.24      3.96 o 
  -4   9   3        5.22       11.91      3.78 o 
  -3   9   3        0.25        8.16      4.22 o 
  -2   9   3       27.71       34.04      3.68 o 
  -1   9   3       14.21       18.90      4.04 o 
   0   9   3       10.74       13.88      3.54 o 
   1   9   3       33.74       40.54      4.94 o 
   2   9   3        6.81       10.30      4.89 o 
   3   9   3        7.13        8.57      5.96 o 
   4   9   3       47.25       55.80      3.97 o 
   5   9   3        2.04        8.56      4.04 o 
   6   9   3        7.26       10.18      5.58 o 
  -6  10   3      283.14      266.61      7.08 o 
  -5  10   3      106.91      113.51      7.76 o 
  -4  10   3       66.29       69.58      4.68 o 
  -3  10   3       92.74       86.60      6.70 o 
  -2  10   3       53.65       61.73      3.35 o 
  -1  10   3       86.05       90.97      5.19 o 
   0  10   3      212.49      197.88      7.79 o 
   1  10   3       10.01       18.25      3.96 o 
   2  10   3        1.23        8.57      6.08 o 
   3  10   3       43.60       53.37      5.70 o 
   4  10   3        2.56        5.41      4.63 o 
 -14   0   4       41.05       33.00      4.83 o 
 -13   0   4      347.39      350.28     12.92 o 
 -12   0   4       17.54       24.17      2.32 o 
 -11   0   4      970.62      952.39     22.68 o 
 -10   0   4     3080.29     2868.14     63.68 o 
  -9   0   4     1327.81     1337.43     14.97 o 
  -8   0   4      194.00      197.54      5.86 o 
  -7   0   4      868.72      812.39      4.28 o 
  -6   0   4     2062.86     2068.20     52.34 o 
  -5   0   4     2660.96     2895.10     22.22 o 
  -4   0   4     4060.51     4197.58     80.50 o 
  -3   0   4     1221.96     1243.36     28.73 o 
  -2   0   4      384.28      402.15     12.83 o 
  -1   0   4      558.02      549.31     14.69 o 
   0   0   4     2351.44     2259.98     47.97 o 
   1   0   4        8.23        6.88      1.39 o 
   2   0   4      789.29     1011.33     10.50 o 
   3   0   4     2748.20     2790.42     23.71 o 
   4   0   4      365.23      404.38     11.43 o 
   5   0   4       38.80       27.33      3.63 o 
   6   0   4      259.55      242.82      9.95 o 
   7   0   4      382.94      401.31      4.00 o 
   8   0   4       91.86      103.93      3.44 o 
   9   0   4      829.23      801.98      5.76 o 
  10   0   4      481.88      460.07      5.30 o 
  11   0   4      205.59      199.77      4.93 o 
  12   0   4        3.18        9.20      4.65 o 
 -14   1   4       54.98       58.87      3.21 o 
 -13   1   4      119.17      114.05      7.13 o 
 -12   1   4        6.47        8.63      2.96 o 
 -11   1   4      182.73      192.52      3.51 o 
 -10   1   4       73.26       66.20      2.94 o 
  -9   1   4      187.26      191.46      3.55 o 
  -8   1   4       10.84        8.31      1.24 o 
  -7   1   4      592.90      585.25     17.43 o 
  -6   1   4     1408.99     1598.85     15.06 o 
  -5   1   4      210.69      203.27      2.09 o 
  -4   1   4      618.82      738.43     12.18 o 
  -3   1   4      671.02      634.87     18.39 o 
  -2   1   4     2116.57     2088.94     19.38 o 
  -1   1   4      116.48      125.85      2.15 o 
   0   1   4      768.36      799.91     20.17 o 
   1   1   4     3639.88     3890.35     63.03 o 
   2   1   4     1409.36     1545.80     37.88 o 
   3   1   4      304.88      275.01      2.40 o 
   4   1   4       14.19       14.54      1.73 o 
   5   1   4      450.88      428.25     14.55 o 
   6   1   4     2479.94     2360.58      8.46 o 
   7   1   4      118.00      127.86      2.93 o 
   8   1   4        7.81        9.50      2.59 o 
   9   1   4      412.08      376.31     13.20 o 
  10   1   4       21.16       25.38      2.83 o 
  11   1   4       42.72       57.01      3.67 o 
  12   1   4        0.04       10.31      3.90 o 
 -14   2   4       17.33       25.04      2.92 o 
 -13   2   4        0.08        5.05      3.51 o 
 -12   2   4       21.78       20.71      3.39 o 
 -11   2   4      272.48      254.98      7.03 o 
 -10   2   4      120.06      112.48      4.72 o 
  -9   2   4      184.41      170.92      5.09 o 
  -8   2   4     1017.53     1037.33     10.64 o 
  -7   2   4        7.22        9.56      2.22 o 
  -6   2   4      111.41      113.91      3.86 o 
  -5   2   4     1412.13     1522.82     15.96 o 
  -4   2   4       62.17       65.29      1.96 o 
  -3   2   4      339.84      393.07      4.76 o 
  -2   2   4      878.65      936.56      7.34 o 
  -1   2   4     1339.98     1540.10     17.06 o 
   0   2   4     1347.31     1506.55     19.97 o 
   1   2   4      294.10      348.61      4.90 o 
   2   2   4        0.62        5.18      2.20 o 
   3   2   4        2.29        5.50      1.40 o 
   4   2   4       74.76       81.46      2.14 o 
   5   2   4      125.10      135.41      5.48 o 
   6   2   4      521.24      502.57     18.03 o 
   7   2   4      228.16      234.92      3.23 o 
   8   2   4       13.86       19.72      2.88 o 
   9   2   4        0.11        4.47      4.75 o 
  10   2   4        0.10        4.61      3.06 o 
  11   2   4       16.56       19.89      3.79 o 
 -13   3   4       81.44       86.45      5.67 o 
 -12   3   4       35.27       34.42      3.47 o 
 -11   3   4       67.98       67.56      5.25 o 
 -10   3   4        4.76        6.60      2.17 o 
  -9   3   4      618.15      633.17      7.94 o 
  -8   3   4      727.40      688.09     16.27 o 
  -7   3   4      127.37      139.26      4.59 o 
  -6   3   4      110.87      114.58      2.59 o 
  -5   3   4      167.61      153.71      3.53 o 
  -4   3   4      434.70      490.22      4.61 o 
  -3   3   4     1070.91     1119.56     29.42 o 
  -2   3   4      185.11      234.21      4.18 o 
  -1   3   4      444.65      464.15      4.68 o 
   0   3   4      311.57      338.59      4.06 o 
   1   3   4      383.98      496.88     16.18 o 
   2   3   4      164.31      194.90      3.07 o 
   3   3   4      384.04      422.38      9.16 o 
   4   3   4      261.48      246.40      3.67 o 
   5   3   4        1.82        6.78      3.52 o 
   6   3   4       10.45        9.26      2.78 o 
   7   3   4        8.72       16.97      2.96 o 
   8   3   4       62.54       72.75      3.39 o 
   9   3   4       80.47       79.55      3.36 o 
  10   3   4        0.41        4.02      3.46 o 
  11   3   4       92.77       90.13      4.28 o 
 -13   4   4        9.56        9.02      5.30 o 
 -12   4   4        1.03        5.54      3.49 o 
 -11   4   4      121.36      136.16      9.02 o 
 -10   4   4       68.49       69.18      3.24 o 
  -9   4   4       28.84       27.49      2.85 o 
  -8   4   4        0.76        4.15      2.96 o 
  -7   4   4       33.94       37.27      3.38 o 
  -6   4   4      329.68      326.35      6.79 o 
  -5   4   4      872.41      860.81      8.41 o 
  -4   4   4      311.53      315.91      4.23 o 
  -3   4   4      457.52      515.37      9.43 o 
  -2   4   4     1443.78     1447.97     14.45 o 
  -1   4   4     2622.94     2725.24     43.92 o 
   0   4   4      848.68      868.46      6.69 o 
   1   4   4     2214.17     2157.40     11.85 o 
   2   4   4       83.57       73.88      2.34 o 
   3   4   4      616.93      600.26     12.22 o 
   4   4   4     1543.41     1472.96     90.73 o 
   5   4   4     1105.54     1106.75     11.39 o 
   6   4   4      983.18      995.57      5.67 o 
   7   4   4      148.79      149.48      3.54 o 
   8   4   4      207.23      216.05      6.60 o 
   9   4   4      239.47      239.04      7.95 o 
  10   4   4      170.31      172.25     10.50 o 
  11   4   4      186.82      184.81     10.32 o 
 -12   5   4       28.81       36.16      5.30 o 
 -11   5   4       68.82       70.84      3.54 o 
 -10   5   4        4.81        5.86      1.67 o 
  -9   5   4       74.01       74.07      5.55 o 
  -8   5   4      539.50      545.49     12.72 o 
  -7   5   4       31.46       37.90      4.13 o 
  -6   5   4      119.93      128.66      3.83 o 
  -5   5   4      253.84      257.88      6.87 o 
  -4   5   4       50.13       53.66      2.21 o 
  -3   5   4       59.96       66.31      2.61 o 
  -2   5   4       96.80      105.65      2.42 o 
  -1   5   4      316.49      291.68      3.33 o 
   0   5   4      146.74      152.74      3.91 o 
   1   5   4        5.22        8.12      3.58 o 
   2   5   4        4.99       10.99      2.39 o 
   3   5   4       64.08       53.29      2.29 o 
   4   5   4      205.09      204.67      4.69 o 
   5   5   4       25.93       33.18      3.58 o 
   6   5   4        0.05        5.86      3.28 o 
   7   5   4       17.81       20.75      3.65 o 
   8   5   4      217.63      215.89      4.60 o 
   9   5   4        4.23       10.19      5.86 o 
  10   5   4        3.70        3.72      4.44 o 
 -12   6   4       56.62       70.84      6.69 o 
 -11   6   4      140.27      132.47      5.02 o 
 -10   6   4        3.28        5.61      1.35 o 
  -9   6   4        2.39        4.79      3.08 o 
  -8   6   4        1.61        3.03      3.12 o 
  -7   6   4       63.09       61.95      2.88 o 
  -6   6   4      170.33      169.02      4.80 o 
  -5   6   4       12.93       10.04      2.79 o 
  -4   6   4       89.46       88.38      4.01 o 
  -3   6   4       48.20       38.77      2.56 o 
  -2   6   4      276.60      299.27      8.18 o 
  -1   6   4       12.45       15.20      3.61 o 
   0   6   4       21.87       34.21      6.12 o 
   1   6   4       10.78       15.01      3.92 o 
   2   6   4      109.19      110.97      3.86 o 
   3   6   4      474.60      458.66      9.58 o 
   4   6   4       42.04       45.66      3.06 o 
   5   6   4       61.57       60.65      3.56 o 
   6   6   4       16.43       24.35      5.90 o 
   7   6   4      168.69      158.18      7.12 o 
   8   6   4        2.74        6.53      3.99 o 
   9   6   4        5.14        2.48      4.21 o 
 -11   7   4       78.21       78.92      5.21 o 
 -10   7   4       26.49       27.33      7.16 o 
  -9   7   4       41.12       42.94      3.92 o 
  -8   7   4       73.41       74.36      3.63 o 
  -7   7   4       18.81       22.85      2.00 o 
  -6   7   4      100.93       90.24      3.70 o 
  -5   7   4       65.31       67.86      3.85 o 
  -4   7   4       23.56       28.12      2.88 o 
  -3   7   4      371.35      350.54      4.67 o 
  -2   7   4       77.85       77.84      3.47 o 
  -1   7   4       37.89       40.98      3.24 o 
   0   7   4       25.66       30.53      3.92 o 
   1   7   4      169.79      170.03      3.72 o 
   2   7   4      237.55      241.14      5.48 o 
   3   7   4       88.29       86.54      3.32 o 
   4   7   4      206.61      205.04      7.11 o 
   5   7   4       49.00       56.05      3.72 o 
   6   7   4       15.75       30.63      7.02 o 
   7   7   4       29.07       25.11      3.82 o 
   8   7   4       38.71       46.18      4.65 o 
 -10   8   4       50.22       60.05      5.95 o 
  -9   8   4       35.57       38.82      5.24 o 
  -8   8   4      181.18      175.04      8.65 o 
  -7   8   4      447.52      425.66     10.60 o 
  -6   8   4      373.68      362.42      6.49 o 
  -5   8   4      291.40      280.00     11.11 o 
  -4   8   4      271.20      266.86      6.01 o 
  -3   8   4       30.99       29.35      3.05 o 
  -2   8   4      125.40      128.59      6.08 o 
  -1   8   4      114.43      120.25      3.90 o 
   0   8   4      489.11      466.40      6.30 o 
   1   8   4      867.80      858.60     10.36 o 
   2   8   4       34.23       33.49      5.49 o 
   3   8   4       12.30       21.76      3.40 o 
   4   8   4      236.38      231.03      5.48 o 
   5   8   4      129.21      122.93      4.58 o 
   6   8   4      147.52      147.99      8.88 o 
   7   8   4       61.70       56.25      4.52 o 
  -8   9   4       71.09       74.06      4.68 o 
  -7   9   4        8.58       14.74      3.75 o 
  -6   9   4        7.29       10.72      4.24 o 
  -5   9   4       32.19       40.97      3.77 o 
  -4   9   4      108.31      100.91      4.20 o 
  -3   9   4      194.32      191.01      4.40 o 
  -2   9   4       86.51       85.07      5.36 o 
  -1   9   4      129.30      114.18      8.02 o 
   0   9   4       41.77       46.20      4.58 o 
   1   9   4        0.03        7.02      5.12 o 
   2   9   4      225.20      209.16      8.62 o 
   3   9   4      315.11      312.41     11.06 o 
   4   9   4       46.71       37.58      4.49 o 
   5   9   4       82.25       86.85      4.74 o 
   6   9   4       21.58       30.52      4.75 o 
  -5  10   4       40.98       36.24      5.89 o 
  -4  10   4       13.05       19.81      8.01 o 
  -3  10   4       31.61       32.24      4.71 o 
  -2  10   4        1.80       10.53      4.64 o 
  -1  10   4        7.33       14.32      4.69 o 
   0  10   4        5.52       16.31      5.61 o 
   1  10   4       29.24       31.78      5.24 o 
   2  10   4        2.20        9.16      3.81 o 
   3  10   4       66.98       69.52      5.02 o 
 -14   1   5        0.36       10.47      3.01 o 
 -13   1   5      185.62      183.32      5.90 o 
 -12   1   5       57.52       54.87      3.65 o 
 -11   1   5       17.50       18.86      2.95 o 
 -10   1   5      255.94      254.70      4.04 o 
  -9   1   5       50.34       51.05      2.37 o 
  -8   1   5      158.97      156.01      3.09 o 
  -7   1   5      156.40      134.16      4.18 o 
  -6   1   5      196.10      189.47      4.14 o 
  -5   1   5      283.21      263.42      5.39 o 
  -4   1   5       75.83       65.72      1.25 o 
  -3   1   5      623.44      654.63     13.62 o 
  -2   1   5      429.59      404.71      7.66 o 
  -1   1   5      403.70      384.52      5.69 o 
   0   1   5      468.11      480.63      6.23 o 
   1   1   5     1112.21     1194.47      8.26 o 
   2   1   5       18.72       16.48      1.12 o 
   3   1   5      243.36      226.17      1.70 o 
   4   1   5     1079.10     1060.48      4.79 o 
   5   1   5        0.84        1.39      2.29 o 
   6   1   5      429.17      385.65     13.53 o 
   7   1   5      535.62      523.90     20.59 o 
   8   1   5        5.87        7.66      2.63 o 
   9   1   5      182.02      187.33      4.46 o 
  10   1   5      110.95      104.84      3.25 o 
  11   1   5       33.22       46.99      3.45 o 
 -14   2   5      155.90      158.66      4.56 o 
 -13   2   5      122.67      123.69      3.70 o 
 -12   2   5       42.53       40.83      3.73 o 
 -11   2   5       11.67       16.79      4.11 o 
 -10   2   5      110.78      112.03      2.73 o 
  -9   2   5     1436.46     1397.89     21.10 o 
  -8   2   5      616.09      627.18      7.39 o 
  -7   2   5      118.88      139.72      2.56 o 
  -6   2   5      320.49      286.88      3.19 o 
  -5   2   5       10.64        4.35      1.60 o 
  -4   2   5     1681.43     1724.35     13.98 o 
  -3   2   5     1521.35     1608.43     11.64 o 
  -2   2   5       32.83       30.08      2.00 o 
  -1   2   5      687.75      726.10      4.91 o 
   0   2   5     1002.91     1090.34      8.47 o 
   1   2   5     1424.84     1490.04     28.35 o 
   2   2   5       10.98        6.41      2.10 o 
   3   2   5       41.54       33.80      3.72 o 
   4   2   5      537.04      518.39     21.38 o 
   5   2   5      711.22      637.50     38.58 o 
   6   2   5      855.22      830.74     35.65 o 
   7   2   5       97.44      104.94      5.53 o 
   8   2   5        8.98       11.98      3.16 o 
   9   2   5       14.48       17.84      3.50 o 
  10   2   5      209.42      209.82      4.09 o 
  11   2   5      345.61      335.76      8.78 o 
 -13   3   5      124.63      125.89      4.10 o 
 -12   3   5       64.06       69.95      3.39 o 
 -11   3   5       13.40       19.08      3.55 o 
 -10   3   5      189.45      188.26      5.73 o 
  -9   3   5        1.05        2.43      2.30 o 
  -8   3   5      109.25      103.62      4.59 o 
  -7   3   5       65.94       54.91      2.40 o 
  -6   3   5        1.79        5.87      1.93 o 
  -5   3   5     1019.93     1025.50     14.22 o 
  -4   3   5      316.27      287.08      3.95 o 
  -3   3   5       37.66       57.47      1.71 o 
  -2   3   5      842.55      865.15      5.05 o 
  -1   3   5      770.82      809.74      3.79 o 
   0   3   5       68.97       46.12      2.63 o 
   1   3   5      748.02      754.45      8.32 o 
   2   3   5      396.27      379.28      2.95 o 
   3   3   5      444.00      413.68      6.65 o 
   4   3   5      859.16      763.18     40.02 o 
   5   3   5      164.73      141.82      8.37 o 
   6   3   5      422.82      410.35     12.46 o 
   7   3   5      203.44      210.35      3.69 o 
   8   3   5      118.06      125.13      3.98 o 
   9   3   5      266.49      253.79      4.55 o 
  10   3   5        6.32        6.22      3.63 o 
 -13   4   5       17.95       28.23      3.71 o 
 -12   4   5        1.95        8.59      4.28 o 
 -11   4   5        4.44       10.05      2.90 o 
 -10   4   5       14.11       15.71      2.69 o 
  -9   4   5       51.60       42.53      4.13 o 
  -8   4   5      655.22      607.67     20.78 o 
  -7   4   5      482.63      467.97      3.26 o 
  -6   4   5      242.79      260.14      5.25 o 
  -5   4   5      149.87      160.01      3.75 o 
  -4   4   5       76.79       82.93      3.38 o 
  -3   4   5        9.10       12.60      2.96 o 
  -2   4   5      580.52      583.89      6.64 o 
  -1   4   5      303.15      325.84      5.64 o 
   0   4   5        1.80        4.56      2.01 o 
   1   4   5      465.48      540.64      7.34 o 
   2   4   5      254.10      273.66      4.88 o 
   3   4   5        0.94        3.78      2.21 o 
   4   4   5      104.02       99.75      5.58 o 
   5   4   5      361.79      340.32      8.09 o 
   6   4   5       26.46       31.48      3.23 o 
   7   4   5      171.56      182.96      3.89 o 
   8   4   5        8.60       10.78      5.81 o 
   9   4   5        0.62        2.29      3.92 o 
  10   4   5        0.90       12.35      7.29 o 
 -12   5   5       50.41       61.65      3.35 o 
 -11   5   5      299.99      294.09      5.21 o 
 -10   5   5       50.63       48.52      4.21 o 
  -9   5   5       38.03       37.06      3.38 o 
  -8   5   5      743.09      747.95     12.22 o 
  -7   5   5      186.49      182.20      4.53 o 
  -6   5   5      373.12      365.75      7.50 o 
  -5   5   5      273.14      279.04      5.46 o 
  -4   5   5       42.10       46.18      3.25 o 
  -3   5   5      613.73      664.08      6.14 o 
  -2   5   5       91.63       85.49      2.60 o 
  -1   5   5      106.43      102.10      2.67 o 
   0   5   5       31.18       43.24      2.21 o 
   1   5   5      221.27      222.95      3.10 o 
   2   5   5      172.80      164.75      8.46 o 
   3   5   5      167.54      155.89     12.92 o 
   4   5   5        9.80       15.63      2.94 o 
   5   5   5       88.75       87.14      3.60 o 
   6   5   5        4.14       17.62      3.58 o 
   7   5   5        8.17       15.13      3.81 o 
   8   5   5        0.21        3.68      3.93 o 
   9   5   5       24.78       34.98      4.36 o 
 -12   6   5        3.85       20.36      7.81 o 
 -11   6   5      118.80       99.10      4.46 o 
 -10   6   5      247.97      240.42      5.21 o 
  -9   6   5      142.86      133.20      4.65 o 
  -8   6   5       51.97       47.69      2.98 o 
  -7   6   5        6.31        7.78      3.06 o 
  -6   6   5      243.85      253.73      5.02 o 
  -5   6   5      438.43      440.50      5.29 o 
  -4   6   5     1666.33     1627.09     20.05 o 
  -3   6   5        0.18        4.66      3.27 o 
  -2   6   5        4.30        8.72      2.59 o 
  -1   6   5      517.73      512.28      6.65 o 
   0   6   5        1.63        7.13      3.35 o 
   1   6   5     1093.67     1039.52     28.82 o 
   2   6   5     1445.10     1378.98     27.05 o 
   3   6   5       13.27       14.78      2.93 o 
   4   6   5        1.47        2.97      3.19 o 
   5   6   5       21.17       28.67      3.53 o 
   6   6   5      219.26      218.73      6.32 o 
   7   6   5      346.88      325.93      6.14 o 
   8   6   5       62.78       70.05      4.25 o 
   9   6   5       17.25       22.19      4.70 o 
 -11   7   5       75.16       81.62      7.16 o 
 -10   7   5      256.82      269.28     11.11 o 
  -9   7   5       48.24       50.09      3.40 o 
  -8   7   5       98.14       89.98      7.78 o 
  -7   7   5      632.36      605.14     16.31 o 
  -6   7   5      424.54      405.90     13.39 o 
  -5   7   5       73.31       85.73      4.09 o 
  -4   7   5      310.58      312.24      5.15 o 
  -3   7   5      191.16      188.48      9.44 o 
  -2   7   5       26.38       29.36      2.59 o 
  -1   7   5      248.49      236.80      5.98 o 
   0   7   5      177.81      180.34      3.53 o 
   1   7   5       89.81       90.84      3.42 o 
   2   7   5       26.60       32.57      4.42 o 
   3   7   5        3.00        8.06      2.57 o 
   4   7   5        9.70       15.06      3.26 o 
   5   7   5       29.24       34.36      3.92 o 
   6   7   5       41.53       52.02      4.37 o 
   7   7   5        3.79       11.94      4.25 o 
   8   7   5        2.89        8.09      4.52 o 
  -9   8   5       12.77       17.73      4.14 o 
  -8   8   5      151.15      143.94      7.75 o 
  -7   8   5        4.96       10.94      4.65 o 
  -6   8   5       92.92       88.90      3.35 o 
  -5   8   5        2.32        8.24      3.23 o 
  -4   8   5       50.03       46.34      3.76 o 
  -3   8   5       16.25       17.17      5.00 o 
  -2   8   5       64.77       58.85      4.56 o 
  -1   8   5       10.09       12.77      4.33 o 
   0   8   5       26.61       32.41      4.61 o 
   1   8   5        0.42        6.17      3.58 o 
   2   8   5       30.79       29.09      3.56 o 
   3   8   5       16.03       17.48      3.73 o 
   4   8   5       10.13       15.38      4.21 o 
   5   8   5       82.32       79.16      4.41 o 
   6   8   5      111.12       96.61      5.86 o 
  -8   9   5        2.22        6.97      4.25 o 
  -7   9   5        1.26        9.33      4.08 o 
  -6   9   5        7.95       12.47      4.29 o 
  -5   9   5        0.99        8.36      4.08 o 
  -4   9   5       35.97       35.66      4.30 o 
  -3   9   5       50.17       51.51      4.62 o 
  -2   9   5        9.24       19.81      3.95 o 
  -1   9   5       77.25       87.79      4.57 o 
   0   9   5       28.82       32.28      4.34 o 
   1   9   5       29.76       41.70      4.11 o 
   2   9   5      181.28      172.55      4.57 o 
   3   9   5      191.86      179.99      4.91 o 
   4   9   5      204.38      202.19      9.16 o 
   5   9   5       62.81       63.03      8.65 o 
  -5  10   5       50.94       55.37      4.48 o 
  -4  10   5      147.95      137.18      5.39 o 
  -3  10   5       61.71       71.15      5.74 o 
  -2  10   5       31.65       34.02      5.28 o 
  -1  10   5       20.18       32.73      5.10 o 
   0  10   5       18.37       30.03      7.01 o 
   1  10   5      214.28      194.88     15.76 o 
   2  10   5       44.44       43.87      5.04 o 
 -14   0   6      308.36      288.74      5.02 o 
 -13   0   6      194.63      195.59      4.46 o 
 -12   0   6       39.24       34.77      5.11 o 
 -11   0   6      303.11      293.01     16.18 o 
 -10   0   6      408.92      397.60      7.72 o 
  -9   0   6       34.45       30.31      3.53 o 
  -8   0   6     1143.08     1172.61     20.64 o 
  -7   0   6        0.16        1.39      1.77 o 
  -6   0   6      565.04      657.79      3.25 o 
  -5   0   6       97.82       81.53      2.14 o 
  -4   0   6      729.09      873.46     10.69 o 
  -3   0   6      905.80      990.22     13.48 o 
  -2   0   6      533.99      580.17      6.23 o 
  -1   0   6        0.16        0.56      3.07 o 
   0   0   6      305.48      375.01      4.37 o 
   1   0   6     2641.37     2995.40     10.50 o 
   2   0   6     1513.26     1592.61      9.20 o 
   3   0   6      185.43      181.83      4.65 o 
   4   0   6        5.28       12.83      4.00 o 
   5   0   6      619.25      608.80     12.83 o 
   6   0   6     1770.95     1692.36      7.72 o 
   7   0   6      433.44      453.09      4.93 o 
   8   0   6      587.42      610.85      5.76 o 
  10   0   6        0.90        7.25      4.56 o 
 -14   1   6       60.26       58.54      2.99 o 
 -13   1   6       16.39       20.44      3.22 o 
 -12   1   6       66.30       67.78      3.18 o 
 -11   1   6       20.96       23.47      2.91 o 
 -10   1   6       74.75       87.25      3.59 o 
  -9   1   6       92.10      100.26      4.87 o 
  -8   1   6       10.45       15.01      2.17 o 
  -7   1   6      522.75      551.17      5.45 o 
  -6   1   6      145.31      122.02      6.18 o 
  -5   1   6        4.11        9.53      1.58 o 
  -4   1   6       99.86      144.46      1.92 o 
  -3   1   6       34.04       23.49      3.90 o 
  -2   1   6      547.38      582.09      8.01 o 
  -1   1   6      466.14      484.84      5.22 o 
   0   1   6      297.92      291.01      3.62 o 
   1   1   6     1735.75     1849.05     24.87 o 
   2   1   6      969.53     1056.73      3.50 o 
   3   1   6        0.28        2.73      1.58 o 
   4   1   6      402.21      432.22      4.91 o 
   5   1   6      769.96      768.52      4.96 o 
   6   1   6      997.23      972.22      5.88 o 
   7   1   6      651.30      622.50     15.57 o 
   8   1   6       38.63       35.84      3.19 o 
   9   1   6      144.93      154.26      7.48 o 
  10   1   6       89.46      100.43      3.95 o 
 -14   2   6        1.25        8.62      2.83 o 
 -13   2   6       36.80       40.76      3.46 o 
 -12   2   6       24.70       18.69      3.72 o 
 -11   2   6        0.00        3.28      2.79 o 
 -10   2   6        3.72        9.28      2.66 o 
  -9   2   6      589.08      577.84     14.55 o 
  -8   2   6      309.44      283.20      7.34 o 
  -7   2   6      100.98      105.33      2.51 o 
  -6   2   6      148.65      157.09      3.63 o 
  -5   2   6      189.66      201.58      1.65 o 
  -4   2   6      600.21      661.87      4.46 o 
  -3   2   6       54.49       65.42      2.06 o 
  -2   2   6      205.84      206.62      2.58 o 
  -1   2   6        2.26        3.96      1.85 o 
   0   2   6      750.18      828.00      8.09 o 
   1   2   6      130.05      183.51      8.04 o 
   2   2   6        7.75       11.94      1.65 o 
   3   2   6        1.72        7.92      2.35 o 
   4   2   6       56.35       51.28      3.25 o 
   5   2   6      272.38      255.52      9.44 o 
   6   2   6      623.21      605.47     23.84 o 
   7   2   6        5.98        6.03      3.53 o 
   8   2   6       11.36       18.65      4.74 o 
   9   2   6       30.89       30.29      3.45 o 
  10   2   6       13.74       26.79      4.04 o 
 -13   3   6       57.68       71.73      6.65 o 
 -12   3   6      218.32      212.45      5.35 o 
 -11   3   6      211.02      199.34      3.43 o 
 -10   3   6      277.53      259.52      3.83 o 
  -9   3   6      545.43      519.92      7.86 o 
  -8   3   6      888.00      881.11      7.07 o 
  -7   3   6      153.59      151.20      2.90 o 
  -6   3   6      430.22      369.87     17.66 o 
  -5   3   6     1535.79     1494.22     30.44 o 
  -4   3   6      994.44     1007.02      4.06 o 
  -3   3   6      901.46      935.37     21.06 o 
  -2   3   6       63.47       68.16      2.83 o 
  -1   3   6      580.07      506.70      7.30 o 
   0   3   6      266.51      232.96      4.20 o 
   1   3   6       17.65       21.84      2.56 o 
   2   3   6      498.21      522.14      9.20 o 
   3   3   6       40.90       40.10      2.46 o 
   4   3   6      295.47      284.52      3.41 o 
   5   3   6       15.75       23.71      6.04 o 
   6   3   6      207.63      224.39      4.03 o 
   7   3   6      250.62      249.37      4.29 o 
   8   3   6      137.04      130.53      4.18 o 
   9   3   6        0.10        5.78      4.22 o 
  10   3   6       51.77       39.01      6.32 o 
 -13   4   6      297.63      295.20      5.42 o 
 -12   4   6       25.08       36.15      6.23 o 
 -11   4   6       22.69       22.62      3.35 o 
 -10   4   6       47.60       61.69      4.56 o 
  -9   4   6      816.92      771.58     14.33 o 
  -8   4   6      745.49      706.67     29.10 o 
  -7   4   6       65.65       69.24      2.87 o 
  -6   4   6      271.54      282.88      7.43 o 
  -5   4   6       39.01       43.41      2.71 o 
  -4   4   6      768.83      776.64      7.63 o 
  -3   4   6     1419.62     1391.39     12.74 o 
  -2   4   6       94.13       92.33      3.12 o 
  -1   4   6      225.06      205.35      5.02 o 
   0   4   6       52.09       51.09      2.47 o 
   1   4   6        0.48        4.08      2.39 o 
   2   4   6      143.44      145.59      4.46 o 
   3   4   6      456.69      439.72      5.44 o 
   4   4   6        7.76        6.25      2.93 o 
   5   4   6      129.59      125.51      3.35 o 
   6   4   6       25.66       26.61      3.53 o 
   7   4   6       94.08      102.50      4.02 o 
   8   4   6       31.40       44.53      9.02 o 
   9   4   6        4.36       12.55      7.34 o 
 -12   5   6      269.93      260.38      4.86 o 
 -11   5   6       91.31       85.80      4.65 o 
 -10   5   6      223.31      212.91      6.83 o 
  -9   5   6      489.86      490.29      7.38 o 
  -8   5   6      214.78      212.02      5.47 o 
  -7   5   6      316.82      301.36      7.46 o 
  -6   5   6      557.31      537.50      7.33 o 
  -5   5   6      356.81      327.18      7.80 o 
  -4   5   6     1301.30     1276.65     27.01 o 
  -3   5   6      604.42      645.96     10.21 o 
  -2   5   6        1.81        6.78      3.47 o 
  -1   5   6      662.82      621.75      4.47 o 
   0   5   6      523.59      492.35      4.51 o 
   1   5   6       66.72       54.15      3.11 o 
   2   5   6      270.39      267.70      5.48 o 
   3   5   6       69.37       74.92      3.12 o 
   4   5   6       80.19       74.05      3.39 o 
   5   5   6       81.69       72.37      3.37 o 
   6   5   6       30.19       33.48      3.78 o 
   7   5   6       65.17       77.18      4.35 o 
   8   5   6       78.46       70.18      7.62 o 
   9   5   6       74.55       75.98      4.83 o 
 -12   6   6        2.54        8.37      9.76 o 
 -11   6   6        6.64       13.48      5.67 o 
 -10   6   6       38.69       34.61      5.08 o 
  -9   6   6        2.70        7.55      6.53 o 
  -8   6   6        4.18        4.93      4.45 o 
  -7   6   6       10.57       13.21      4.31 o 
  -6   6   6      107.18      103.24      6.61 o 
  -5   6   6      258.51      251.73      8.28 o 
  -4   6   6        5.27        8.23      2.50 o 
  -3   6   6      319.59      307.15      3.84 o 
  -2   6   6        0.83        4.84      3.01 o 
  -1   6   6      175.61      176.06      3.24 o 
   0   6   6       31.22       36.70      3.06 o 
   1   6   6      160.75      167.04      3.79 o 
   2   6   6       80.46       91.76      3.17 o 
   3   6   6       52.08       57.01      3.19 o 
   4   6   6       75.34       84.27      6.74 o 
   5   6   6        8.08       14.55      3.74 o 
   6   6   6       40.11       41.65      3.88 o 
   7   6   6      101.31       79.82      4.74 o 
   8   6   6        5.01       20.23      4.32 o 
 -10   7   6      121.45      135.09      5.36 o 
  -9   7   6       13.41       22.36      4.00 o 
  -8   7   6       11.15       10.62      2.77 o 
  -7   7   6        5.20       10.99      3.06 o 
  -6   7   6       11.85       16.62      4.89 o 
  -5   7   6        9.50       19.82      3.28 o 
  -4   7   6        7.06        8.89      4.00 o 
  -3   7   6      202.29      191.59      5.12 o 
  -2   7   6       60.92       70.32      3.45 o 
  -1   7   6      194.39      191.68      3.34 o 
   0   7   6       20.98       34.89      3.76 o 
   1   7   6       14.34       18.14      3.32 o 
   2   7   6      502.62      495.55      7.88 o 
   3   7   6      228.39      232.79      4.54 o 
   4   7   6       48.88       52.23      3.60 o 
   5   7   6      123.73      137.01      4.71 o 
   6   7   6       92.62       94.90      4.59 o 
   7   7   6       72.17       74.49      4.61 o 
  -9   8   6       65.28       68.08      3.75 o 
  -8   8   6      139.79      140.79      4.35 o 
  -7   8   6        5.36        7.41      3.03 o 
  -6   8   6        3.69        7.99      3.58 o 
  -5   8   6       15.62       13.18      4.09 o 
  -4   8   6      408.35      359.49      9.30 o 
  -3   8   6      503.10      462.32      6.81 o 
  -2   8   6       11.18       21.92      4.62 o 
  -1   8   6       40.99       42.12      3.56 o 
   0   8   6        0.70       11.53      3.73 o 
   1   8   6      104.73       95.71      4.15 o 
   2   8   6      434.85      356.35     24.73 o 
   3   8   6      149.01      156.28      4.33 o 
   4   8   6      106.88      102.19      6.88 o 
   5   8   6      130.31      138.05      4.65 o 
  -7   9   6       20.93       24.19      4.02 o 
  -6   9   6      140.92      123.56      5.89 o 
  -5   9   6       32.56       39.96      4.64 o 
  -4   9   6       35.08       41.69      3.96 o 
  -3   9   6      189.12      179.02      6.89 o 
  -2   9   6       54.29       62.39      4.32 o 
  -1   9   6       92.14       93.42      5.14 o 
   0   9   6       22.26       35.50      4.14 o 
   1   9   6       27.15       31.54      4.28 o 
   2   9   6      232.43      214.19      5.58 o 
   3   9   6      140.70      146.22      5.30 o 
   4   9   6      138.96      126.27      6.32 o 
  -4  10   6       10.04       20.39      4.46 o 
  -3  10   6        8.92       16.82      4.76 o 
  -2  10   6        1.62       13.78      6.23 o 
  -1  10   6        2.92        9.96      4.31 o 
   0  10   6       18.99       22.05      4.36 o 
 -14   1   7       82.39       84.48      6.18 o 
 -13   1   7       63.49       65.36      5.39 o 
 -12   1   7       74.90       78.09      7.34 o 
 -11   1   7      229.08      214.69      4.11 o 
 -10   1   7      291.73      280.68      3.35 o 
  -9   1   7       33.67       33.07      1.93 o 
  -8   1   7      290.14      284.20      3.55 o 
  -7   1   7      128.45      127.66      2.85 o 
  -6   1   7      119.89      121.40      3.11 o 
  -5   1   7     1535.59     1509.23     64.79 o 
  -4   1   7      394.57      386.70     10.46 o 
  -3   1   7      161.97      143.86      2.66 o 
  -2   1   7      397.57      409.99      7.07 o 
  -1   1   7      343.91      339.24      2.01 o 
   0   1   7      246.32      219.08      5.65 o 
   1   1   7      202.72      185.96      3.48 o 
   2   1   7     1230.19     1285.63      6.55 o 
   3   1   7      312.16      333.99      3.12 o 
   4   1   7       47.26       59.39      2.88 o 
   5   1   7      292.65      295.12      3.60 o 
   6   1   7       53.66       55.13      2.85 o 
   7   1   7      113.89      104.89      4.32 o 
   8   1   7      357.78      363.68      3.81 o 
   9   1   7      103.85      112.21      3.55 o 
 -14   2   7       29.52       33.99      3.28 o 
 -13   2   7      248.87      273.40      4.47 o 
 -12   2   7       52.89       52.11      3.42 o 
 -11   2   7      252.85      244.77      7.62 o 
 -10   2   7        8.93       13.35      2.60 o 
  -9   2   7      275.91      283.88      9.67 o 
  -8   2   7      471.20      479.19      4.04 o 
  -7   2   7      115.58      106.43      2.56 o 
  -6   2   7        5.13       12.43      1.63 o 
  -5   2   7      267.53      281.81      4.51 o 
  -4   2   7       31.43       39.48      1.27 o 
  -3   2   7       33.48       36.21      1.72 o 
  -2   2   7      548.53      557.45      5.02 o 
  -1   2   7      229.13      221.98      4.51 o 
   0   2   7        6.95       14.83      1.79 o 
   1   2   7       76.67       83.60      7.44 o 
   2   2   7       91.36      105.39      2.41 o 
   3   2   7      541.16      584.38      4.46 o 
   4   2   7      431.66      417.54      7.11 o 
   5   2   7       11.18       18.10      3.90 o 
   6   2   7       43.29       51.89      3.08 o 
   7   2   7       63.98       60.69      3.70 o 
   8   2   7      229.90      245.72      7.07 o 
   9   2   7      238.33      237.11      4.62 o 
 -13   3   7      135.93      133.09      4.32 o 
 -12   3   7      101.51      108.47      5.76 o 
 -11   3   7       91.24       93.49      3.95 o 
 -10   3   7      483.05      469.38      4.65 o 
  -9   3   7      126.85      125.30      3.66 o 
  -8   3   7        0.75        4.43      1.73 o 
  -7   3   7       49.59       52.30      4.37 o 
  -6   3   7      607.40      570.21     13.39 o 
  -5   3   7     1074.74     1093.53     26.91 o 
  -4   3   7      277.96      256.41      3.77 o 
  -3   3   7      460.16      441.77      6.60 o 
  -2   3   7      131.04      138.08      3.90 o 
  -1   3   7       39.57       41.60      4.42 o 
   0   3   7      656.81      631.58     12.50 o 
   1   3   7      544.04      531.54      6.00 o 
   2   3   7      616.91      577.94      9.89 o 
   3   3   7      767.35      751.96      4.72 o 
   4   3   7       38.95       50.00      2.53 o 
   5   3   7       29.89       30.48      3.16 o 
   6   3   7      269.01      246.18      7.17 o 
   7   3   7      415.36      390.74      4.99 o 
   8   3   7      110.52      115.32      4.49 o 
   9   3   7      146.17      140.09     14.50 o 
 -13   4   7       13.33       18.46      3.16 o 
 -12   4   7        7.78       14.57      3.16 o 
 -11   4   7       31.52       23.92      3.46 o 
 -10   4   7        2.82        7.69      2.51 o 
  -9   4   7        2.94        4.25      3.60 o 
  -8   4   7       92.00       90.06      3.81 o 
  -7   4   7      271.99      235.19      9.06 o 
  -6   4   7       88.14       97.22      3.98 o 
  -5   4   7       24.11       23.72      2.88 o 
  -4   4   7        2.73        5.92      2.52 o 
  -3   4   7       12.94       18.51      2.13 o 
  -2   4   7      259.84      253.13      4.05 o 
  -1   4   7      408.25      409.67      7.81 o 
   0   4   7      230.73      228.60      3.65 o 
   1   4   7       23.21       32.33      2.77 o 
   2   4   7       48.35       52.95      2.76 o 
   3   4   7       82.18       88.67      4.14 o 
   4   4   7        7.02       13.00      3.29 o 
   5   4   7        0.29       10.31      3.47 o 
   6   4   7       54.90       62.42      3.75 o 
   7   4   7        0.42        6.44      4.03 o 
   8   4   7       29.65       40.88      4.35 o 
   9   4   7        0.04        0.56      8.46 o 
 -12   5   7       25.34       30.00      4.16 o 
 -11   5   7       20.99       18.48      3.73 o 
 -10   5   7       65.41       79.87      3.97 o 
  -9   5   7      139.33      147.95      7.58 o 
  -8   5   7      624.40      584.42      7.15 o 
  -7   5   7      473.45      460.89      9.62 o 
  -6   5   7       32.91       28.16      3.77 o 
  -5   5   7        7.46       13.03      2.46 o 
  -4   5   7       45.22       48.67      3.68 o 
  -3   5   7      949.44      934.23     11.29 o 
  -2   5   7      187.18      181.71      9.58 o 
  -1   5   7      246.79      242.89      5.37 o 
   0   5   7      655.13      695.36     13.90 o 
   1   5   7       17.24       19.03      3.04 o 
   2   5   7       18.26       21.74      3.24 o 
   3   5   7      121.40      126.01      3.60 o 
   4   5   7      327.44      306.07      4.04 o 
   5   5   7      711.39      718.65     16.73 o 
   6   5   7       42.92       60.78      4.19 o 
   7   5   7       24.34       33.74      4.06 o 
   8   5   7       39.79       47.03      4.70 o 
 -11   6   7       12.95       22.61      3.64 o 
 -10   6   7       54.12       57.29      4.21 o 
  -9   6   7       47.12       50.09      4.02 o 
  -8   6   7      164.31      152.51      7.81 o 
  -7   6   7      553.30      528.62      9.72 o 
  -6   6   7      646.83      641.32     19.99 o 
  -5   6   7        1.80        6.58      3.82 o 
  -4   6   7        0.03        3.71      5.98 o 
  -3   6   7      355.31      343.29      7.07 o 
  -2   6   7      571.75      529.15      8.46 o 
  -1   6   7      286.69      259.06      4.34 o 
   0   6   7        0.57        4.21      2.88 o 
   1   6   7       39.69       36.96      6.69 o 
   2   6   7        4.14       12.63      4.00 o 
   3   6   7       15.79       18.12      3.55 o 
   4   6   7      110.78      116.83      4.37 o 
   5   6   7       37.82       45.28      4.09 o 
   6   6   7        5.53       15.52      4.40 o 
   7   6   7       10.25       18.78      4.52 o 
 -10   7   7        2.10        8.85      3.17 o 
  -9   7   7      230.15      231.11      4.42 o 
  -8   7   7      805.29      794.32     20.08 o 
  -7   7   7       52.70       54.46      4.45 o 
  -6   7   7       69.58       58.33      3.02 o 
  -5   7   7       37.67       38.89      3.21 o 
  -4   7   7       21.19       23.35      3.13 o 
  -3   7   7      764.03      700.90      5.67 o 
  -2   7   7      215.44      214.29      4.47 o 
  -1   7   7       67.72       75.60      3.49 o 
   0   7   7      313.65      318.67     11.62 o 
   1   7   7       50.06       53.70      3.50 o 
   2   7   7       61.96       56.42      3.66 o 
   3   7   7       89.73       92.58      5.53 o 
   4   7   7      221.57      228.94      9.76 o 
   5   7   7      475.45      467.42     16.41 o 
   6   7   7      112.77      114.45      7.81 o 
  -9   8   7       36.97       38.70      4.24 o 
  -8   8   7       10.56       24.09      4.18 o 
  -7   8   7       72.82       74.08      5.44 o 
  -6   8   7        9.83       15.93      3.56 o 
  -5   8   7       60.20       60.04      3.51 o 
  -4   8   7      143.75      130.42      5.11 o 
  -3   8   7        8.39       15.60      3.72 o 
  -2   8   7        0.02        2.26      4.03 o 
  -1   8   7        6.21       18.01      3.95 o 
   0   8   7        6.98       12.77      4.76 o 
   1   8   7       12.72       12.21      6.23 o 
   2   8   7       16.51       17.97      3.63 o 
   3   8   7      136.11      139.35      9.53 o 
   4   8   7      185.36      191.77      5.25 o 
  -6   9   7       71.95       67.23      4.80 o 
  -5   9   7      190.47      183.55      5.04 o 
  -4   9   7        0.05        9.98      3.83 o 
  -3   9   7       45.59       46.20      4.15 o 
  -2   9   7      124.32      134.33      4.85 o 
  -1   9   7       33.79       40.65      4.20 o 
   0   9   7       94.42       81.22      5.62 o 
   1   9   7       54.38       60.95      4.71 o 
   2   9   7       81.56       83.67      4.90 o 
 -14   0   8        1.89       12.83      4.46 o 
 -13   0   8        4.89       11.81      4.18 o 
 -12   0   8        4.63       15.99      4.09 o 
 -11   0   8      147.22      164.17      4.46 o 
 -10   0   8      487.03      546.71      5.48 o 
  -9   0   8      580.50      572.46      5.11 o 
  -8   0   8      250.83      253.88      4.00 o 
  -7   0   8      347.65      358.46      4.18 o 
  -6   0   8      112.40      118.53      4.00 o 
  -5   0   8      108.48      106.63      4.56 o 
  -4   0   8      329.64      367.29      7.07 o 
  -3   0   8        2.40        4.46      2.23 o 
  -2   0   8       11.30       15.90      1.86 o 
  -1   0   8      132.92      137.30      3.63 o 
   0   0   8      137.17      139.44      3.63 o 
   1   0   8       37.88       42.02      2.51 o 
   2   0   8        0.09        1.95      2.79 o 
   3   0   8       99.17       98.72      5.76 o 
   4   0   8      107.33      121.13      3.90 o 
   5   0   8      491.44      449.19     20.54 o 
   6   0   8      180.19      196.89      4.46 o 
   7   0   8        9.94       22.50      4.18 o 
   8   0   8       16.14       14.50      4.74 o 
   9   0   8      170.51      157.20      5.67 o 
 -14   1   8        0.14        8.34      3.19 o 
 -13   1   8       24.29       33.08      3.76 o 
 -12   1   8       71.12       80.87      3.06 o 
 -11   1   8       55.50       58.11      6.51 o 
 -10   1   8     1257.89     1311.40     50.15 o 
  -9   1   8      584.96      545.25     11.81 o 
  -8   1   8      425.66      379.09      4.95 o 
  -7   1   8      751.68      718.98      9.71 o 
  -6   1   8       14.21       12.63      2.56 o 
  -5   1   8     1122.30     1181.86     28.82 o 
  -4   1   8     1974.57     2007.62     22.54 o 
  -3   1   8     1485.54     1402.31      4.49 o 
  -2   1   8     1883.29     1779.17     21.39 o 
  -1   1   8      222.51      216.65      4.21 o 
   0   1   8       63.39       50.23      2.56 o 
   1   1   8      210.66      179.67      3.41 o 
   2   1   8      236.72      207.08      2.68 o 
   3   1   8      610.89      581.65      4.35 o 
   4   1   8      427.65      412.18      5.60 o 
   5   1   8        0.27        5.28      2.83 o 
   6   1   8        0.51        3.86      3.12 o 
   7   1   8        7.48       20.73      3.61 o 
   8   1   8        2.46       10.48      5.21 o 
   9   1   8      214.15      210.65     11.25 o 
 -13   2   8       26.14       34.25      3.25 o 
 -12   2   8        0.35        5.11      2.99 o 
 -11   2   8       31.92       39.75      3.81 o 
 -10   2   8       76.16       64.44      3.53 o 
  -9   2   8      122.59      117.48      3.91 o 
  -8   2   8        1.02        6.41      2.88 o 
  -7   2   8        4.68        9.75      2.42 o 
  -6   2   8       49.07       46.55      2.93 o 
  -5   2   8      253.14      270.99      4.88 o 
  -4   2   8      472.31      505.34      5.76 o 
  -3   2   8        0.02        2.33      1.74 o 
  -2   2   8       51.49       56.30      2.30 o 
  -1   2   8      431.87      460.21      6.06 o 
   0   2   8       80.48       83.97      2.51 o 
   1   2   8      151.60      172.08      2.97 o 
   2   2   8        1.66        3.05      1.92 o 
   3   2   8       86.76       84.87      6.79 o 
   4   2   8       66.38       68.03      3.19 o 
   5   2   8      122.47      125.93      5.11 o 
   6   2   8      119.70      119.61      3.84 o 
   7   2   8       26.85       24.84      4.06 o 
   8   2   8        0.51        2.16      4.75 o 
 -13   3   8      211.34      205.18      7.25 o 
 -12   3   8      189.61      201.19     13.57 o 
 -11   3   8       10.60       17.11      6.23 o 
 -10   3   8       59.42       60.31      3.26 o 
  -9   3   8        3.50       11.00      2.75 o 
  -8   3   8       25.02       27.05      1.76 o 
  -7   3   8      320.46      334.66      2.70 o 
  -6   3   8       79.54       84.06      2.28 o 
  -5   3   8       43.72       35.85      1.85 o 
  -4   3   8       29.74       28.30      2.69 o 
  -3   3   8        3.94        8.35      2.11 o 
  -2   3   8       10.72       14.03      2.92 o 
  -1   3   8      328.81      336.71      5.14 o 
   0   3   8      852.03      912.19      9.55 o 
   1   3   8      114.51      123.73      1.71 o 
   2   3   8      269.93      283.21      3.62 o 
   3   3   8      236.14      264.70      3.07 o 
   4   3   8      156.65      162.08      3.37 o 
   5   3   8      724.91      691.89     10.04 o 
   6   3   8      460.67      447.29      5.24 o 
   7   3   8      315.97      316.47      5.26 o 
   8   3   8      292.55      287.34      9.02 o 
 -12   4   8       85.81       83.94      2.64 o 
 -11   4   8       23.06       26.88      2.39 o 
 -10   4   8      111.80      110.90      7.34 o 
  -9   4   8       69.76       73.51      2.36 o 
  -8   4   8        3.10        6.60      2.60 o 
  -7   4   8        5.41       11.64      3.10 o 
  -6   4   8      317.54      285.45      2.96 o 
  -5   4   8      805.03      796.59      5.53 o 
  -4   4   8      240.13      241.74      7.95 o 
  -3   4   8       54.01       55.69      2.99 o 
  -2   4   8        0.84        5.27      2.84 o 
  -1   4   8     1047.37      995.08     13.52 o 
   0   4   8       41.13       36.07      2.36 o 
   1   4   8        0.51        4.08      3.33 o 
   2   4   8       31.65       38.63      3.95 o 
   3   4   8       10.85       13.78      3.23 o 
   4   4   8      322.24      318.04      4.29 o 
   5   4   8        4.10       11.58      3.84 o 
   6   4   8      118.77      108.66      4.57 o 
   7   4   8       18.69       21.02      5.48 o 
   8   4   8        6.10       15.00      4.40 o 
 -12   5   8      152.86      158.74      3.18 o 
 -11   5   8       72.59       79.19      2.85 o 
 -10   5   8       29.84       35.31      5.19 o 
  -9   5   8       30.21       33.12      3.58 o 
  -8   5   8      207.63      203.12      4.65 o 
  -7   5   8       99.02      106.43      5.72 o 
  -6   5   8        2.73        8.92      3.90 o 
  -5   5   8      173.25      163.25      5.87 o 
  -4   5   8       58.17       58.23      3.68 o 
  -3   5   8       96.56       92.87      4.80 o 
  -2   5   8      314.80      299.79      6.94 o 
  -1   5   8       26.45       29.72      3.88 o 
   0   5   8      206.62      201.35      3.54 o 
   1   5   8      595.98      635.17      9.99 o 
   2   5   8      116.81      135.22      7.67 o 
   3   5   8      214.51      201.04      3.86 o 
   4   5   8      758.71      719.69      9.99 o 
   5   5   8      216.45      213.55      4.98 o 
   6   5   8      116.58      126.63      9.20 o 
   7   5   8      388.37      380.56     12.83 o 
 -11   6   8       37.70       44.64      4.21 o 
 -10   6   8        2.13       13.13      9.20 o 
  -9   6   8       91.11       87.40      4.52 o 
  -8   6   8        4.09        6.57      3.84 o 
  -7   6   8        0.91        4.29      3.63 o 
  -6   6   8        3.85        6.91      3.93 o 
  -5   6   8        2.58        3.87      2.55 o 
  -4   6   8       95.49       94.58      3.94 o 
  -3   6   8       26.52       32.10      4.28 o 
  -2   6   8        1.06        5.16      2.66 o 
  -1   6   8       34.91       46.32      4.28 o 
   0   6   8        1.96        6.28      2.50 o 
   1   6   8       15.48       19.57      3.67 o 
   2   6   8        5.74       11.11      3.53 o 
   3   6   8       14.59       21.12      3.66 o 
   4   6   8       40.82       44.55      3.93 o 
   5   6   8      208.44      214.96      5.76 o 
   6   6   8        0.11        8.74      5.12 o 
 -10   7   8       71.10       72.04      4.06 o 
  -9   7   8       76.27       88.74      3.78 o 
  -8   7   8       70.93       68.81      3.31 o 
  -7   7   8      203.44      209.03      4.00 o 
  -6   7   8      506.48      470.15      6.79 o 
  -5   7   8      482.30      429.12      5.01 o 
  -4   7   8        1.51        8.77      3.14 o 
  -3   7   8       49.55       58.94      3.54 o 
  -2   7   8      426.73      429.03      7.39 o 
  -1   7   8      161.90      165.14      3.52 o 
   0   7   8      220.44      219.10     13.25 o 
   1   7   8       89.04      102.69      6.00 o 
   2   7   8       59.49       63.03      5.30 o 
   3   7   8       15.76       20.54      7.16 o 
   4   7   8        2.57       11.15      4.29 o 
   5   7   8       21.54       23.91      4.21 o 
  -8   8   8        8.79       21.96      3.64 o 
  -7   8   8        0.08        7.87      3.44 o 
  -6   8   8       63.84       55.36      3.60 o 
  -5   8   8       10.04       14.45      3.53 o 
  -4   8   8        1.19        5.60      3.57 o 
  -3   8   8       18.87       26.02      4.42 o 
  -2   8   8        1.54        8.01      3.94 o 
  -1   8   8       47.10       51.79      4.51 o 
   0   8   8        3.36       11.63      3.73 o 
   1   8   8        0.05        5.76      7.90 o 
   2   8   8        0.04        5.20      4.67 o 
   3   8   8        1.17        9.90      5.51 o 
  -5   9   8      220.75      199.53      5.55 o 
  -4   9   8        2.90       15.99      3.48 o 
  -3   9   8        5.84       15.45      4.79 o 
  -2   9   8      224.63      217.88     12.04 o 
  -1   9   8      302.44      305.20      5.80 o 
   0   9   8       77.88       79.65      4.46 o 
 -13   1   9       52.57       56.31      3.42 o 
 -12   1   9      232.48      224.11     11.90 o 
 -11   1   9        0.56        1.07      3.58 o 
 -10   1   9      250.18      257.30     15.39 o 
  -9   1   9      580.12      593.58     12.55 o 
  -8   1   9       27.36       25.25      0.98 o 
  -7   1   9      647.83      653.17      5.75 o 
  -6   1   9      551.41      534.14      9.20 o 
  -5   1   9       66.84       62.75      2.07 o 
  -4   1   9      319.54      327.15      3.26 o 
  -3   1   9      629.06      610.21      4.90 o 
  -2   1   9      479.51      439.18      4.88 o 
  -1   1   9      286.32      267.10      6.46 o 
   0   1   9      728.28      715.39      5.00 o 
   1   1   9      213.18      217.42      3.80 o 
   2   1   9      116.46      114.55      2.78 o 
   3   1   9      314.40      304.08      4.77 o 
   4   1   9      192.02      195.19      5.15 o 
   5   1   9      158.69      155.65      3.98 o 
   6   1   9      223.01      202.37      8.78 o 
   7   1   9      157.58      172.26      5.39 o 
   8   1   9        1.33       10.28      4.42 o 
 -13   2   9        0.54        6.09      3.39 o 
 -12   2   9       15.17       25.57      3.22 o 
 -11   2   9        0.81        7.34      3.90 o 
 -10   2   9      165.00      150.04      3.59 o 
  -9   2   9       45.42       42.48      3.76 o 
  -8   2   9       32.24       31.35      1.50 o 
  -7   2   9      260.43      242.38      4.97 o 
  -6   2   9       35.47       35.89      2.49 o 
  -5   2   9      412.08      409.91      4.55 o 
  -4   2   9       37.47       34.73      2.22 o 
  -3   2   9       49.08       50.30      2.70 o 
  -2   2   9      350.75      339.95      5.02 o 
  -1   2   9       39.67       49.80      2.63 o 
   0   2   9      366.33      354.43      5.19 o 
   1   2   9       23.81       20.22      2.23 o 
   2   2   9       78.18       72.37      3.83 o 
   3   2   9        2.38        6.32      2.32 o 
   4   2   9      126.25      119.95      7.20 o 
   5   2   9        7.36        7.84      3.18 o 
   6   2   9       21.92       33.05      7.58 o 
   7   2   9        1.42       10.36      4.17 o 
 -13   3   9        7.59       12.03      5.07 o 
 -12   3   9       74.03       77.10      3.42 o 
 -11   3   9       31.17       32.45      3.36 o 
 -10   3   9      194.31      184.72      5.39 o 
  -9   3   9      354.56      353.07      4.28 o 
  -8   3   9      278.77      264.86      6.88 o 
  -7   3   9      785.79      713.16     23.01 o 
  -6   3   9      298.44      280.10      6.74 o 
  -5   3   9      309.59      294.86      6.38 o 
  -4   3   9      334.81      317.58      3.15 o 
  -3   3   9      191.91      191.40      4.76 o 
  -2   3   9     1372.60     1304.27     12.31 o 
  -1   3   9      978.66      904.05     10.42 o 
   0   3   9       61.69       58.27      3.35 o 
   1   3   9      260.14      257.83      3.47 o 
   2   3   9      391.70      376.57      4.27 o 
   3   3   9       46.88       46.11      3.44 o 
   4   3   9      244.58      233.36      4.32 o 
   5   3   9      384.85      369.95      5.17 o 
   6   3   9       83.85       89.27      4.49 o 
   7   3   9       55.98       57.45      4.69 o 
 -12   4   9        1.33       14.69      5.39 o 
 -11   4   9       65.34       56.90      2.50 o 
 -10   4   9       10.82       19.05      2.93 o 
  -9   4   9       65.13       62.93      3.02 o 
  -8   4   9        0.02        5.89      2.99 o 
  -7   4   9       48.35       56.44      2.70 o 
  -6   4   9        8.00       15.08      2.18 o 
  -5   4   9      188.74      188.63      3.54 o 
  -4   4   9        3.85        9.61      2.85 o 
  -3   4   9       41.71       45.81      2.72 o 
  -2   4   9        9.68       12.36      2.01 o 
  -1   4   9       14.07       16.74      4.09 o 
   0   4   9       25.46       40.70      3.59 o 
   1   4   9        2.56        4.30      2.94 o 
   2   4   9       43.62       43.40      3.33 o 
   3   4   9       82.62       90.42      3.78 o 
   4   4   9       82.30       74.00      8.18 o 
   5   4   9      209.14      198.57      4.88 o 
   6   4   9       13.19       29.46      4.49 o 
   7   4   9        0.07       11.03      5.07 o 
 -11   5   9      213.62      205.53      3.76 o 
 -10   5   9        1.23        6.51      2.78 o 
  -9   5   9       89.20       84.32      6.14 o 
  -8   5   9       40.08       43.45      2.83 o 
  -7   5   9        0.12        5.44      3.68 o 
  -6   5   9       24.42       27.53      5.81 o 
  -5   5   9      260.53      261.09      9.58 o 
  -4   5   9      245.14      242.32      6.09 o 
  -3   5   9       46.36       44.74      3.40 o 
  -2   5   9       10.50       11.10      3.81 o 
  -1   5   9        4.17       13.46      3.06 o 
   0   5   9      319.64      317.12      3.92 o 
   1   5   9      150.41      149.97      4.02 o 
   2   5   9      268.01      265.57      4.49 o 
   3   5   9      109.29      122.20      4.97 o 
   4   5   9       69.72       81.91      4.29 o 
   5   5   9      309.09      274.24      7.76 o 
   6   5   9       10.93       16.42      4.98 o 
 -10   6   9        1.02        8.99      4.01 o 
  -9   6   9       25.28       28.44      4.51 o 
  -8   6   9       89.18       91.40      4.83 o 
  -7   6   9        4.70       13.35      3.74 o 
  -6   6   9       28.61       35.53      5.49 o 
  -5   6   9       14.19       19.20      3.82 o 
  -4   6   9        1.79        4.74      6.14 o 
  -3   6   9       42.30       39.11      5.03 o 
  -2   6   9       42.49       39.51      6.51 o 
  -1   6   9        9.10       16.07      3.08 o 
   0   6   9        7.99       18.29      4.23 o 
   1   6   9       21.01       23.83      3.69 o 
   2   6   9        0.20        7.08      3.68 o 
   3   6   9      122.18      126.63      6.60 o 
   4   6   9       24.26       28.25      4.28 o 
   5   6   9      245.55      249.39      6.07 o 
  -9   7   9       27.91       39.09      7.02 o 
  -8   7   9        5.78       11.14      4.70 o 
  -7   7   9       27.42       31.34      3.61 o 
  -6   7   9       18.75       34.07      4.22 o 
  -5   7   9       38.50       45.83      5.02 o 
  -4   7   9      225.35      207.50      4.75 o 
  -3   7   9       53.66       64.34      3.98 o 
  -2   7   9       18.21       20.20      3.80 o 
  -1   7   9       87.54       91.52      3.97 o 
   0   7   9      134.89      146.74      4.60 o 
   1   7   9       54.71       56.34      4.12 o 
   2   7   9      213.37      219.34      4.26 o 
   3   7   9      103.57      118.51      5.19 o 
  -7   8   9        6.98       15.35      3.92 o 
  -6   8   9        0.03       10.82      3.57 o 
  -5   8   9      203.27      185.46      5.48 o 
  -4   8   9       52.52       48.87      4.62 o 
  -3   8   9       16.01       19.11      4.28 o 
  -2   8   9       10.66       15.07      4.06 o 
  -1   8   9       13.00       14.22      4.33 o 
   0   8   9      114.15      106.77      5.15 o 
   1   8   9       57.03       55.45      5.00 o 
 -13   0  10      100.12      127.82     10.60 o 
 -12   0  10       80.15       83.48      5.02 o 
 -11   0  10       20.13       17.38      4.56 o 
 -10   0  10       45.03       50.11      4.37 o 
  -9   0  10        8.56       12.92      3.90 o 
  -8   0  10      313.98      302.50      4.65 o 
  -7   0  10        6.40        9.48      3.35 o 
  -6   0  10      394.66      396.85      8.83 o 
  -5   0  10       86.17       94.36      5.39 o 
  -4   0  10      188.62      178.76      4.56 o 
  -3   0  10     1508.22     1521.59     14.04 o 
  -2   0  10      464.71      476.06      7.44 o 
  -1   0  10      775.51      777.81      9.58 o 
   0   0  10       56.07       61.17      4.28 o 
   1   0  10      127.34      114.90      6.60 o 
   2   0  10      130.91      105.88      8.27 o 
   3   0  10       47.77       42.95      4.74 o 
   4   0  10       80.83       79.85      4.74 o 
   5   0  10       60.48       59.68      4.56 o 
   6   0  10       43.91       43.69      4.93 o 
   7   0  10      251.25      252.95      5.95 o 
 -13   1  10       67.15       26.12      5.11 o 
 -12   1  10      125.55      122.10      3.65 o 
 -11   1  10       34.21       41.03      3.18 o 
 -10   1  10       66.17       67.85      3.12 o 
  -9   1  10      408.77      363.48     16.97 o 
  -8   1  10      224.98      212.12      8.83 o 
  -7   1  10      153.39      152.48      3.97 o 
  -6   1  10      416.31      403.44      6.88 o 
  -5   1  10     1063.29     1082.67     13.53 o 
  -4   1  10      550.34      524.18      4.98 o 
  -3   1  10      134.77      126.95      3.43 o 
  -2   1  10      559.04      562.12      3.44 o 
  -1   1  10      438.58      413.52      6.10 o 
   0   1  10      523.92      486.37      5.97 o 
   1   1  10      336.78      316.77      5.97 o 
   2   1  10      149.55      152.34      3.92 o 
   3   1  10      549.78      519.79      5.55 o 
   4   1  10      186.33      178.72      5.53 o 
   5   1  10       18.29       25.63      4.74 o 
   6   1  10      135.11      125.12      4.79 o 
   7   1  10      209.90      203.88      6.88 o 
 -12   2  10      144.25      149.14      3.74 o 
 -11   2  10       58.07       57.81      3.35 o 
 -10   2  10      168.45      163.74     13.01 o 
  -9   2  10       19.60       26.46      3.12 o 
  -8   2  10        4.68        6.38      3.86 o 
  -7   2  10       42.98       48.55      5.76 o 
  -6   2  10        0.18        3.09      3.30 o 
  -5   2  10       11.71       17.48      2.97 o 
  -4   2  10      167.43      175.18      4.51 o 
  -3   2  10      621.79      601.17      8.07 o 
  -2   2  10      230.48      215.22      3.67 o 
  -1   2  10       23.17       21.41      2.30 o 
   0   2  10        0.21        6.07      3.03 o 
   1   2  10       14.01       13.68      3.83 o 
   2   2  10        0.58        3.74      2.81 o 
   3   2  10       56.34       42.96      4.83 o 
   4   2  10        0.14        5.36      3.08 o 
   5   2  10       18.82       21.85      3.81 o 
   6   2  10       48.41       53.60      4.51 o 
 -12   3  10      150.69      151.70      3.98 o 
 -11   3  10      369.01      366.18     11.71 o 
 -10   3  10       11.96       15.60      2.66 o 
  -9   3  10      169.56      158.86      3.64 o 
  -8   3  10      232.58      229.24      2.63 o 
  -7   3  10      103.14      100.89      2.28 o 
  -6   3  10      171.18      181.12      3.89 o 
  -5   3  10       29.64       29.14      1.99 o 
  -4   3  10       17.97       22.53      2.65 o 
  -3   3  10      451.60      442.13      6.18 o 
  -2   3  10      303.02      299.39      4.72 o 
  -1   3  10        3.32        6.35      2.52 o 
   0   3  10      264.96      260.77      5.56 o 
   1   3  10      303.11      309.72     12.22 o 
   2   3  10       83.44       79.25      3.40 o 
   3   3  10       88.83       88.31      3.89 o 
   4   3  10       70.61       72.42      6.60 o 
   5   3  10      323.67      332.00      7.76 o 
   6   3  10      105.40      100.68      5.06 o 
 -11   4  10      196.54      175.71      3.10 o 
 -10   4  10        0.83        4.16      2.21 o 
  -9   4  10        0.00        9.78      3.67 o 
  -8   4  10        5.16        7.97      2.21 o 
  -7   4  10       31.45       28.87      2.25 o 
  -6   4  10      374.53      351.20      3.58 o 
  -5   4  10       44.37       48.60      4.22 o 
  -4   4  10       65.67       69.26      3.72 o 
  -3   4  10       56.37       69.12      3.15 o 
  -2   4  10      171.92      174.63      3.88 o 
  -1   4  10      231.28      225.23      6.18 o 
   0   4  10        0.60        5.31      3.30 o 
   1   4  10       29.83       28.67      3.76 o 
   2   4  10       22.16       25.22      5.11 o 
   3   4  10        0.87        6.96      3.84 o 
   4   4  10       12.35       25.16      4.65 o 
   5   4  10       43.70       50.94      6.88 o 
 -11   5  10      170.33      173.83      4.83 o 
 -10   5  10       96.38       97.24      5.30 o 
  -9   5  10       72.47       86.59      3.00 o 
  -8   5  10      178.78      179.63      5.01 o 
  -7   5  10      266.45      241.05      3.45 o 
  -6   5  10       45.00       46.25      8.37 o 
  -5   5  10       20.28       22.12      3.66 o 
  -4   5  10      204.21      192.11     11.48 o 
  -3   5  10      248.43      248.16      5.02 o 
  -2   5  10       38.14       39.73      4.26 o 
  -1   5  10      147.98      146.00      2.56 o 
   0   5  10      319.76      306.72     11.90 o 
   1   5  10       37.34       43.12      3.41 o 
   2   5  10      134.65      126.18      3.65 o 
   3   5  10       85.27       87.40      4.38 o 
   4   5  10       37.96       45.51      4.20 o 
   5   5  10      406.02      395.51      5.70 o 
 -10   6  10        0.38        1.86      5.21 o 
  -9   6  10       25.04       32.00      3.15 o 
  -8   6  10        0.89        4.51      3.05 o 
  -7   6  10       64.76       68.75      2.88 o 
  -6   6  10      117.10      106.68      3.49 o 
  -5   6  10        0.25        5.15      3.30 o 
  -4   6  10       28.75       33.79      4.25 o 
  -3   6  10      247.74      240.70      5.58 o 
  -2   6  10       21.55       33.45      3.51 o 
  -1   6  10        0.28       13.77      9.30 o 
   0   6  10       72.08       71.67      3.94 o 
   1   6  10       60.80       73.62      4.29 o 
   2   6  10       81.84       77.91      6.14 o 
   3   6  10        0.72        7.21      4.12 o 
  -8   7  10       15.89       19.81      5.22 o 
  -7   7  10       82.61       93.17      5.16 o 
  -6   7  10      119.98      123.55      4.42 o 
  -5   7  10      194.46      190.13      8.92 o 
  -4   7  10      162.45      167.05      8.78 o 
  -3   7  10       79.04       80.39      4.42 o 
  -2   7  10      152.60      137.45      4.51 o 
  -1   7  10      125.75      137.37     14.13 o 
   0   7  10      109.84      117.19      4.65 o 
   1   7  10       54.17       66.63      5.67 o 
   2   7  10      235.43      224.99      5.39 o 
  -5   8  10       39.86       43.97      5.76 o 
  -4   8  10        7.06        9.20      4.28 o 
  -3   8  10       11.53       19.15      4.69 o 
  -2   8  10       16.21       26.59      4.56 o 
  -1   8  10        8.24       16.35      4.03 o 
 -12   1  11       43.40       51.30      3.75 o 
 -11   1  11      219.79      222.22      4.69 o 
 -10   1  11       82.69       96.62      3.38 o 
  -9   1  11       67.10       69.05     30.03 o 
  -8   1  11      349.37      316.35     10.25 o 
  -7   1  11      290.83      280.27      3.16 o 
  -6   1  11       32.27       34.55      4.42 o 
  -5   1  11      309.36      306.74      5.84 o 
  -4   1  11      246.93      244.95      5.46 o 
  -3   1  11       26.09       26.29      2.86 o 
  -2   1  11      747.18      729.71      3.83 o 
  -1   1  11      196.87      203.52      3.51 o 
   0   1  11       10.01       12.03      2.28 o 
   1   1  11      382.31      385.27      4.73 o 
   2   1  11      134.09      132.43      5.02 o 
   3   1  11       79.77       73.62     11.11 o 
   4   1  11      188.52      165.80      9.58 o 
   5   1  11      140.10      150.39     18.08 o 
 -12   2  11        0.90        6.91      3.65 o 
 -11   2  11      173.63      178.30      5.48 o 
 -10   2  11       72.29       78.64      4.97 o 
  -9   2  11       33.15       33.44      4.76 o 
  -8   2  11        0.96        5.31      4.08 o 
  -7   2  11      122.12      117.82      2.37 o 
  -6   2  11       68.43       63.52      3.90 o 
  -5   2  11      163.67      158.28      6.23 o 
  -4   2  11      239.30      235.13      4.67 o 
  -3   2  11        2.90        8.11      2.12 o 
  -2   2  11      322.25      310.14      4.04 o 
  -1   2  11        0.02        5.84      3.28 o 
   0   2  11      205.96      207.37      4.84 o 
   1   2  11      191.50      191.76      3.81 o 
   2   2  11        5.61       12.36      3.21 o 
   3   2  11        5.98       16.06      2.92 o 
   4   2  11        3.36        7.76      3.15 o 
   5   2  11       42.77       49.63      5.30 o 
 -11   3  11       22.97       22.59      5.30 o 
 -10   3  11      268.73      273.25     19.10 o 
  -9   3  11      130.53      117.45      6.97 o 
  -8   3  11       84.21       89.29      5.07 o 
  -7   3  11      582.21      584.66     17.80 o 
  -6   3  11       91.78       92.00      2.74 o 
  -5   3  11        6.18       11.63      2.25 o 
  -4   3  11      151.81      143.43      5.41 o 
  -3   3  11      226.03      213.66      5.90 o 
  -2   3  11      407.35      403.48      8.83 o 
  -1   3  11       68.55       74.31      3.64 o 
   0   3  11      108.79      122.35      4.97 o 
   1   3  11      188.83      195.84      3.64 o 
   2   3  11        3.67        5.84      2.94 o 
   3   3  11      152.74      155.11      3.44 o 
   4   3  11      169.97      170.04      5.39 o 
   5   3  11       63.38       75.30      4.73 o 
 -11   4  11      143.57      145.11      6.04 o 
 -10   4  11       48.60       48.27      2.42 o 
  -9   4  11       15.72       20.85      2.38 o 
  -8   4  11        0.07        7.10      3.30 o 
  -7   4  11        7.26        7.64      2.31 o 
  -6   4  11        3.43        8.23      2.40 o 
  -5   4  11        2.90        5.75      2.92 o 
  -4   4  11       30.67       32.88      4.60 o 
  -3   4  11        1.04        5.58      3.16 o 
  -2   4  11      105.22      100.94      4.49 o 
  -1   4  11       61.93       58.15      4.85 o 
   0   4  11        0.28        5.52      3.61 o 
   1   4  11       10.45       15.21      3.78 o 
   2   4  11       33.80       43.16      3.47 o 
   3   4  11        7.77       15.87      3.84 o 
   4   4  11        1.23       10.75      4.62 o 
 -10   5  11       55.81       55.54      2.97 o 
  -9   5  11       84.24       85.64      6.27 o 
  -8   5  11       42.61       38.72      2.81 o 
  -7   5  11       53.86       54.69      2.75 o 
  -6   5  11      179.59      189.75      3.06 o 
  -5   5  11      318.93      274.48     17.66 o 
  -4   5  11      332.50      320.62     13.15 o 
  -3   5  11      115.82      112.98      4.85 o 
  -2   5  11       89.97       82.86      4.27 o 
  -1   5  11      135.22      137.06      4.45 o 
   0   5  11      351.66      323.88      4.88 o 
   1   5  11      223.36      206.13      4.84 o 
   2   5  11      172.37      171.20      6.18 o 
   3   5  11      326.98      323.07      5.56 o 
  -8   6  11      101.26      111.03      3.87 o 
  -7   6  11        0.07        9.24      3.08 o 
  -6   6  11       68.11       65.94      3.21 o 
  -5   6  11      125.77      129.10      3.37 o 
  -4   6  11        0.11        6.82      3.22 o 
  -3   6  11       43.06       44.00      4.73 o 
  -2   6  11      223.50      223.35      8.74 o 
  -1   6  11      134.77      124.69      3.35 o 
   0   6  11       97.89       82.21      4.26 o 
   1   6  11       16.66       20.49      4.43 o 
   2   6  11        0.80       12.88      4.48 o 
  -6   7  11      109.52       98.49      3.98 o 
  -5   7  11      326.40      310.82     18.31 o 
  -4   7  11      184.72      186.18      3.72 o 
  -3   7  11       84.53       86.95      4.28 o 
  -2   7  11       82.51       85.13      4.47 o 
  -1   7  11      106.32      102.00      4.85 o 
 -11   0  12        0.03       26.96      5.02 o 
 -10   0  12      112.16      119.55      5.30 o 
  -9   0  12      352.66      335.50      5.39 o 
  -8   0  12      202.84      198.94      4.74 o 
  -7   0  12        0.62        3.35      4.74 o 
  -6   0  12       12.14       11.90      7.81 o 
  -5   0  12        2.48        6.88      4.93 o 
  -4   0  12      368.65      358.27     11.06 o 
  -3   0  12      308.07      309.93     12.64 o 
  -2   0  12       25.54       32.07      5.58 o 
  -1   0  12       12.81       17.57      5.86 o 
   0   0  12       30.73       34.95      5.58 o 
   1   0  12      210.21      213.53      8.74 o 
   2   0  12      309.35      281.77      4.18 o 
   3   0  12        2.22       13.11      4.28 o 
   4   0  12       46.43       54.10      5.02 o 
 -11   1  12        7.82       18.34      3.65 o 
 -10   1  12       93.31       99.42      3.71 o 
  -9   1  12      242.05      248.18      3.78 o 
  -8   1  12       22.60       33.09      3.67 o 
  -7   1  12      227.18      222.71      7.32 o 
  -6   1  12      235.63      231.10      4.69 o 
  -5   1  12       95.44       96.69      6.33 o 
  -4   1  12       14.99       15.98      1.87 o 
  -3   1  12      396.07      398.44      5.16 o 
  -2   1  12        6.92       10.84      2.51 o 
  -1   1  12      488.81      468.20      7.74 o 
   0   1  12       17.10       18.48      3.25 o 
   1   1  12        3.06        9.07      3.78 o 
   2   1  12        0.33        5.12      4.78 o 
   3   1  12       15.62       24.10      3.73 o 
   4   1  12       42.89       33.42      4.97 o 
 -11   2  12       15.35       21.28      3.68 o 
 -10   2  12       37.61       49.02      3.45 o 
  -9   2  12       17.36       26.41      3.22 o 
  -8   2  12        2.05        8.93      5.87 o 
  -7   2  12        1.25        4.18      1.75 o 
  -6   2  12        0.33        4.29      2.86 o 
  -5   2  12       23.95       26.65      3.84 o 
  -4   2  12        7.14       15.61      3.13 o 
  -3   2  12        8.50       12.35      3.24 o 
  -2   2  12        0.10        2.42      2.82 o 
  -1   2  12        8.82       15.88      3.51 o 
   0   2  12        0.74        4.28      2.23 o 
   1   2  12        7.81        9.54      3.06 o 
   2   2  12        1.05        5.64      3.52 o 
   3   2  12        4.82       16.30      4.08 o 
   4   2  12       38.45       54.24      7.02 o 
 -10   3  12       67.49       64.32      4.51 o 
  -9   3  12       30.37       29.56      4.93 o 
  -8   3  12       80.17       77.41      3.73 o 
  -7   3  12      316.20      293.28     12.83 o 
  -6   3  12      132.10      135.27      2.29 o 
  -5   3  12       44.05       41.25      3.63 o 
  -4   3  12      907.41      881.39     11.81 o 
  -3   3  12      793.32      793.04      8.98 o 
  -2   3  12      325.51      304.38      6.66 o 
  -1   3  12      321.33      308.99      6.34 o 
   0   3  12      167.20      166.30      4.96 o 
   1   3  12      339.00      318.10      7.60 o 
   2   3  12      460.39      426.47      5.55 o 
   3   3  12      163.71      151.95      4.93 o 
 -10   4  12       66.94       65.07      5.48 o 
  -9   4  12       21.26       21.48      2.41 o 
  -8   4  12       53.22       57.92      2.81 o 
  -7   4  12       32.20       39.78      2.56 o 
  -6   4  12       13.78       16.15      2.51 o 
  -5   4  12       35.94       34.86      3.90 o 
  -4   4  12      145.37      137.63      9.99 o 
  -3   4  12      174.89      156.93      7.38 o 
  -2   4  12       29.71       35.31      4.00 o 
  -1   4  12        0.02        6.59      4.38 o 
   0   4  12       20.76       22.75      4.93 o 
   1   4  12      227.77      204.93      5.14 o 
   2   4  12      106.47      103.45      5.02 o 
  -8   5  12       40.74       46.58      3.30 o 
  -7   5  12      180.41      171.70      5.58 o 
  -6   5  12      315.28      295.05      7.81 o 
  -5   5  12       79.95       84.66      4.69 o 
  -4   5  12      261.42      246.12     16.36 o 
  -3   5  12      467.92      462.61     10.69 o 
  -2   5  12      289.06      282.87      7.92 o 
  -1   5  12      119.96      118.64      7.67 o 
   0   5  12      213.95      213.88      5.31 o 
   1   5  12      443.89      442.59      6.13 o 
  -6   6  12       33.10       39.29      3.26 o 
  -5   6  12       47.16       61.95      3.33 o 
  -4   6  12        3.27       13.83      3.31 o 
  -3   6  12       16.44       20.23      4.02 o 
  -2   6  12       98.73       94.13      6.34 o 
  -1   6  12       24.90       26.11      4.47 o 
 -10   1  13      103.05      105.75      3.94 o 
  -9   1  13       96.62       97.10      3.75 o 
  -8   1  13        9.14       15.62      3.25 o 
  -7   1  13       84.38       76.44      3.48 o 
  -6   1  13      278.61      264.04     12.74 o 
  -5   1  13       31.19       33.02      3.31 o 
  -4   1  13      220.74      212.08      6.22 o 
  -3   1  13      198.83      199.04      5.24 o 
  -2   1  13        0.04        7.66      3.93 o 
  -1   1  13       70.51       67.33      3.81 o 
   0   1  13      229.76      230.49      7.97 o 
   1   1  13       88.60       91.22      4.02 o 
   2   1  13       49.28       51.51      3.96 o 
 -10   2  13       10.46       20.78      3.65 o 
  -9   2  13       81.93       85.85      3.68 o 
  -8   2  13      180.53      174.89      3.68 o 
  -7   2  13      104.37       98.23      4.24 o 
  -6   2  13      128.46      127.57      2.37 o 
  -5   2  13        3.56        7.24      2.63 o 
  -4   2  13      112.66      110.18      4.73 o 
  -3   2  13      326.20      333.92      3.72 o 
  -2   2  13       80.60       85.32      3.56 o 
  -1   2  13      256.25      253.22      3.06 o 
   0   2  13       26.85       30.76      4.60 o 
   1   2  13       23.20       27.65      3.87 o 
   2   2  13      327.26      329.39     12.13 o 
  -9   3  13       22.62       24.41      4.69 o 
  -8   3  13       53.94       56.71      5.30 o 
  -7   3  13       20.18       27.21      2.93 o 
  -6   3  13      107.71      116.10      4.92 o 
  -5   3  13      239.57      243.10      5.95 o 
  -4   3  13      208.81      194.97      5.02 o 
  -3   3  13       17.93       24.26      3.57 o 
  -2   3  13        4.05       11.10      4.39 o 
  -1   3  13        6.79       11.60      5.22 o 
   0   3  13       36.99       38.19      4.79 o 
   1   3  13      241.59      262.81     12.92 o 
  -8   4  13        7.71       19.24      4.93 o 
  -7   4  13       11.02       15.53      4.37 o 
  -6   4  13        4.32        7.00      2.59 o 
  -5   4  13       27.92       34.06      2.67 o 
  -4   4  13      120.08      143.90      5.67 o 
  -3   4  13        2.23        7.36      3.54 o 
  -2   4  13       27.97       30.54      3.66 o 
  -1   4  13       72.41       76.28      7.01 o 
   0   4  13       80.88       79.46      3.81 o 
  -6   5  13      140.28      140.05      4.01 o 
  -5   5  13       37.68       45.65      3.20 o 
  -4   5  13        4.67        7.74      3.17 o 
  -3   5  13      143.85      138.07      5.69 o 
  -2   5  13      330.05      308.80      5.40 o 
  -7   0  14       67.91       76.69      4.93 o 
  -6   0  14      196.60      180.53      4.93 o 
  -5   0  14       73.98       76.04      5.39 o 
  -4   0  14      142.42      148.74      6.97 o 
  -3   0  14      872.23      809.14     22.50 o 
  -2   0  14      296.17      301.29      8.18 o 
  -1   0  14      254.00      249.60     10.32 o 
   0   0  14      354.66      337.17      7.16 o 
  -8   1  14       31.84       31.25      4.56 o 
  -7   1  14        0.02        3.00      3.32 o 
  -6   1  14       25.38       27.81      3.53 o 
  -5   1  14      160.45      161.21      4.99 o 
  -4   1  14      154.82      149.68      7.50 o 
  -3   1  14       64.95       61.95      4.42 o 
  -2   1  14      222.27      233.41      7.42 o 
  -1   1  14      110.98      110.20      3.65 o 
   0   1  14        3.68       13.19      4.63 o 
  -8   2  14        0.66        6.60      4.93 o 
  -7   2  14       10.73       13.79      4.56 o 
  -6   2  14       25.94       32.61      2.44 o 
  -5   2  14        3.77        7.12      4.32 o 
  -4   2  14      191.33      175.40      6.64 o 
  -3   2  14      213.93      226.73      7.14 o 
  -2   2  14       18.24       24.54      4.04 o 
  -1   2  14        4.39       18.75      3.84 o 
  -6   3  14      144.92      150.76      4.60 o 
  -5   3  14       29.53       35.73      2.64 o 
  -4   3  14       12.04       15.64      2.81 o 
  -3   3  14      132.22      124.49      6.50 o 
  -2   3  14        9.32       13.03      4.74 o 
                                                 
